# Supplementary material for: CIGB-300 Anticancer Peptide Differentially Interacts with CK2 Subunits and Regulates Specific Signaling Mediators in a Highly Sensitive Large Cell Lung Carcinoma Cell Model
Source: Biomedicines. 2022 Dec 25;11(1):43. doi: 10.3390/biomedicines11010043 (PMC9856093; doi:10.3390/biomedicines11010043)
Supplement: Supplementary file 1 [file biomedicines-11-00043-s001.zip]

Archive with 12 entries (11 files):
- Figure S1.pdf
- Figure S2.pdf
- Figure S3.pdf
- Table S1.xlsx
- __MACOSX/
- __MACOSX/._Figure S1.docx
- __MACOSX/._Figure S1.png
- __MACOSX/._Figure S2.docx
- __MACOSX/._Figure S2.jpg
- __MACOSX/._Figure S3.docx
- __MACOSX/._Figure S3.png
- __MACOSX/._Interactome profile CIGB-300.xlsx
