# Supplementary material for: CIGB-300 Anticancer Peptide Differentially Interacts with CK2 Subunits and Regulates Specific Signaling Mediators in a Highly Sensitive Large Cell Lung Carcinoma Cell Model
Source: Biomedicines. 2022 Dec 25;11(1):43. doi: 10.3390/biomedicines11010043 (PMC9856093; doi:10.3390/biomedicines11010043)
Supplement: Supplementary file 1 [file biomedicines-11-00043-s001.zip › Table S1.xlsx]

## Sheet: Sheet1
Neg1	Neg2	Neg3	Pos1	Pos2	Pos3	C: Student's T-test Significant CIGB300_Pos_CIGB300_Neg	C: Student's T-test significant	N: Peptides	N: Razor + unique peptides	N: Unique peptides	N: Sequence coverage [%]	N: Unique + razor sequence coverage [%]	N: Unique sequence coverage [%]	N: Mol. weight [kDa]	N: Q-value	N: Score	N: Intensity	N: MS/MS count	N: -Log Student's T-test p-value CIGB300_Pos_CIGB300_Neg	N: Student's T-test q-value CIGB300_Pos_CIGB300_Neg	N: Student's T-test Difference CIGB300_Pos_CIGB300_Neg	N: Student's T-test Test statistic CIGB300_Pos_CIGB300_Neg	T: Protein IDs	T: Majority protein IDs	T: Protein names	T: Gene names	T: id
17.0057	17.3624	17.2165	25.2745	25.2528	25.2194	+	CIGB300_Pos_CIGB300_Neg	7	7	7	40	40	40	16.06	0	31.475	1576400000	27	6.76545	0	8.05409	76.8737	P39019;M0R2L9;M0QXK4;M0QYF7;M0R140;A0A075B6E2	P39019;M0R2L9;M0QXK4;M0QYF7;M0R140	40S ribosomal protein S19	RPS19	598
16.09	17.2394	15.044	24.2469	24.1283	24.0909	+	CIGB300_Pos_CIGB300_Neg	4	4	3	36.7	36.7	30.5	14.787	0	26.664	739880000	14	3.6457	0	8.0309	12.6323	P35268;K7ERI7;K7ELC4;K7EMH1;K7EJT5;K7EP65;K7EKS7	P35268;K7ERI7;K7ELC4;K7EMH1;K7EJT5;K7EP65;K7EKS7	60S ribosomal protein L22	RPL22	424
15.2886	14.8449	15.8776	23.351	23.2926	23.3144	+	CIGB300_Pos_CIGB300_Neg	18	18	17	29.3	29.3	27.5	69.147	0	53.508	415060000	54	4.92829	0	7.98227	26.6437	P17844;J3KTA4;P17844-2;J3QSF1;Q92841;Q92841-3;H3BLZ8;Q92841-1;J3KRZ1;J3QRQ7;Q92841-2;X6RLV5;J3QR02;J3KRX8;J3QRN5	P17844;J3KTA4;P17844-2	Probable ATP-dependent RNA helicase DDX5	DDX5	409
14.2954	16.2158	16.0267	23.3002	23.2669	23.3764	+	CIGB300_Pos_CIGB300_Neg	14	14	14	34	34	34	51.294	0	60.119	416910000	40	3.66145	0	7.80181	12.7497	P55084;P55084-2;F5GZQ3;B5MD38;C9JEY0;C9JE81;C9K0M0	P55084;P55084-2;F5GZQ3;B5MD38	Trifunctional enzyme subunit beta, mitochondrial;3-ketoacyl-CoA thiolase	HADHB	635
16.7945	16.2536	16.6075	24.4749	23.8725	24.311	+	CIGB300_Pos_CIGB300_Neg	17	17	17	28.1	28.1	28.1	82.704	0	62.904	782640000	69	5.24402	0	7.66763	31.9768	P13010;C9JZ81;H7C0H9	P13010	X-ray repair cross-complementing protein 5	XRCC5	542
16.3686	15.8152	15.6333	23.5348	23.5017	23.4411	+	CIGB300_Pos_CIGB300_Neg	5	5	5	28.2	28.2	28.2	12.538	0	6.0257	467450000	13	5.34509	0	7.55351	33.8985	P18077;F8WBS5;F8WB72;C9K025	P18077;F8WBS5;F8WB72;C9K025	60S ribosomal protein L35a	RPL35A	553
17.1381	15.7983	15.6419	23.6733	23.5995	23.5981	+	CIGB300_Pos_CIGB300_Neg	3	3	3	13.3	13.3	13.3	23.577	0	7.1672	511250000	17	4.00927	0	7.43084	15.6284	P40429;M0QYS1;Q8J015;Q6NVV1	P40429;M0QYS1;Q8J015;Q6NVV1	60S ribosomal protein L13a;Putative 60S ribosomal protein L13a protein RPL13AP3	RPL13A;RPL13a;RPL13AP3	432
17.4146	17.4371	17.6704	24.8836	24.7767	24.8602	+	CIGB300_Pos_CIGB300_Neg	3	3	3	22.4	22.4	22.4	13.742	0	9.2488	1390100000	10	6.9059	0	7.33282	83.3505	P62851	P62851	40S ribosomal protein S25	RPS25	667
17.0343	16.6563	16.2885	23.9634	23.8711	23.9909	+	CIGB300_Pos_CIGB300_Neg	23	23	23	46	46	46	69.842	0	176.64	677880000	82	5.31685	0	7.28208	33.3503	P12956;B1AHC9;P12956-2	P12956;B1AHC9;P12956-2	X-ray repair cross-complementing protein 6	XRCC6	541
15.8265	14.8705	15.9118	22.8098	22.6241	22.5976	+	CIGB300_Pos_CIGB300_Neg	2	2	2	10.4	10.4	10.4	12.784	0	13.803	272450000	12	4.51543	0	7.14093	20.9777	P62888;E5RI99	P62888;E5RI99	60S ribosomal protein L30	RPL30	233
15.6806	17.2475	17.3383	23.9315	23.8274	23.8656	+	CIGB300_Pos_CIGB300_Neg	4	4	4	13.5	13.5	13.5	34.362	0	22.074	619590000	28	3.72187	0	7.11936	13.21	P46777;Q5T7N0	P46777	60S ribosomal protein L5	RPL5	608
16.9946	17.1964	17.2727	24.3105	24.2137	24.1388	+	CIGB300_Pos_CIGB300_Neg	2	2	2	14.2	14.2	14.2	16.561	0	3.7161	765320000	6	6.6774	0	7.06646	73.0722	P46776;E9PJD9;E9PLL6;E9PLX7	P46776;E9PJD9;E9PLL6;E9PLX7	60S ribosomal protein L27a	RPL27A	269
17.2195	17.3987	17.2442	24.2658	24.251	24.3927	+	CIGB300_Pos_CIGB300_Neg	8	8	8	47.7	47.7	47.7	17.222	0	39.056	836360000	48	7.17989	0	7.01569	97.5964	P62277;J3KMX5;E9PS50	P62277;J3KMX5	40S ribosomal protein S13	RPS13	659
16.3479	15.7864	15.4831	23.0126	22.8685	22.7709	+	CIGB300_Pos_CIGB300_Neg	4	4	4	26	26	26	21.863	0	22.629	307410000	13	4.93018	0	7.01152	26.6728	P32969;D6RAN4;E7ESE0;H0Y9V9;H0Y9R4	P32969;D6RAN4;E7ESE0;H0Y9V9	60S ribosomal protein L9	RPL9	221
17.7251	17.4989	17.4363	24.5886	24.4239	24.6584	+	CIGB300_Pos_CIGB300_Neg	5	5	5	25.7	25.7	25.7	17.718	0	30.384	977540000	27	6.40821	0	7.00354	62.5758	P62269;A0A0G2JQH2;Q5GGW2;J3JS69	P62269	40S ribosomal protein S18	RPS18	658
16.8007	16.9773	16.8056	23.8171	23.9078	23.7743	+	CIGB300_Pos_CIGB300_Neg	3	3	3	17.4	17.4	17.4	20.252	0	18.75	591060000	7	7.21137	0	6.97188	99.3818	P62913;P62913-2;Q5VVC8;Q5VVC9	P62913;P62913-2;Q5VVC8	60S ribosomal protein L11	RPL11	672
16.894	15.0957	14.8473	22.6153	22.5872	22.446	+	CIGB300_Pos_CIGB300_Neg	5	5	5	21.1	21.1	21.1	24.146	0	37.949	243690000	28	3.36783	0	6.93718	10.7227	P61313;E7EQV9;E7ENU7;E7EX53;E7ERA2;P61313-2	P61313;E7EQV9;E7ENU7	60S ribosomal protein L15;Ribosomal protein L15	RPL15	239
15.3298	15.6201	17.1726	22.9671	22.9959	22.94	+	CIGB300_Pos_CIGB300_Neg	3	1	1	23.4	10.9	10.9	13.553	0	1.4924	325210000	7	3.57306	0	6.92684	12.1039	P0C0S5;Q71UI9;Q71UI9-3;Q71UI9-4	P0C0S5;Q71UI9;Q71UI9-3;Q71UI9-4	Histone H2A.Z;Histone H2A.V	H2AFZ;H2AFV	522
17.5379	17.6364	17.3777	24.246	24.5031	24.5824	+	CIGB300_Pos_CIGB300_Neg	7	7	7	38.8	38.8	38.8	18.898	0	35.74	910840000	40	6.17703	0	6.92649	54.7715	P46783;F6U211;S4R435;Q9NQ39	P46783;F6U211;S4R435	40S ribosomal protein S10	RPS10;RPS10-NUDT3	611
15.8409	15.3087	15.0235	22.3655	22.2857	22.2675	+	CIGB300_Pos_CIGB300_Neg	11	11	11	24.4	24.4	24.4	43.062	0	34.008	205170000	32	5.05353	0	6.91519	28.6444	Q12905;B4DY09;X6R6Z1;A0A0A0MRL0	Q12905;B4DY09	Interleukin enhancer-binding factor 2	ILF2	140
16.4883	16.1344	15.9992	23.243	23.0217	22.9397	+	CIGB300_Pos_CIGB300_Neg	3	3	3	22.9	22.9	22.9	12.254	0	4.5634	348680000	10	5.63049	0	6.86086	39.9675	Q9Y3U8;J3KTD3;J3QSB5	Q9Y3U8	60S ribosomal protein L36	RPL36	959
17.8712	17.9347	17.9456	25.124	24.4923	24.5905	+	CIGB300_Pos_CIGB300_Neg	11	11	11	27.7	27.7	27.7	29.945	0	39.371	1139700000	34	5.37551	0	6.81843	34.4992	P61247;H0Y8L7;E9PFI5;H0Y9Y4;D6RI02;D6RG13;D6RAT0;D6RB09;D6RED7;D6RAS7;D6R9B6;D6RGE0	P61247;H0Y8L7;E9PFI5;H0Y9Y4;D6RI02;D6RG13;D6RAT0	40S ribosomal protein S3a	RPS3A	648
16.4291	16.7202	14.8522	22.9094	22.7688	22.7621	+	CIGB300_Pos_CIGB300_Neg	20	20	20	20.6	20.6	20.6	140.96	0	90.579	291980000	67	3.51559	0	6.81293	11.701	Q08211;Q08211-2	Q08211	ATP-dependent RNA helicase A	DHX9	704
17.3776	17.3951	17.1431	24.1508	24.0964	24.0589	+	CIGB300_Pos_CIGB300_Neg	3	3	3	19.1	19.1	19.1	17.779	0	14.739	715970000	13	6.82346	0	6.79677	79.4857	P83731;C9JXB8;C9JNW5	P83731;C9JXB8;C9JNW5	60S ribosomal protein L24	RPL24	178
16.244	15.555	18.8142	23.7718	23.72	23.4033	+	CIGB300_Pos_CIGB300_Neg	3	3	3	24.8	24.8	24.8	14.463	0	64.83	518010000	42	2.60527	0	6.76067	6.77165	P62899;P62899-3;P62899-2;H7C2W9;C9JU56;B7Z4E3;B7Z4C8;B8ZZK4	P62899;P62899-3;P62899-2;H7C2W9;C9JU56;B7Z4E3;B7Z4C8;B8ZZK4	60S ribosomal protein L31	RPL31	146
18.009	18.0372	18.1298	24.8012	24.7966	24.8549	+	CIGB300_Pos_CIGB300_Neg	11	11	11	54.1	54.1	54.1	16.445	0	16.82	1165000000	39	8.09041	0	6.7589	164.86	P62249;M0R3H0;M0R210;A0A087WZ27;M0R1M5;Q6IPX4;M0QX76	P62249;M0R3H0;M0R210;A0A087WZ27;M0R1M5;Q6IPX4	40S ribosomal protein S16	RPS16;ZNF90	655
16.2498	15.8281	16.6622	23.0747	22.9537	22.8537	+	CIGB300_Pos_CIGB300_Neg	3	3	3	24.2	24.2	24.2	17.818	0	17.216	323600000	17	4.94817	0	6.71399	26.9517	P30050;P30050-2	P30050	60S ribosomal protein L12	RPL12	580
14.8121	14.5537	15.1413	21.5377	21.5162	21.5248	+	CIGB300_Pos_CIGB300_Neg	5	5	5	20.5	20.5	20.5	20.762	0	9.8935	119780000	17	5.60233	0	6.69055	39.3236	Q02543;M0R3D6;M0R1A7;M0R117;M0R0P7	Q02543;M0R3D6;M0R1A7;M0R117	60S ribosomal protein L18a	RPL18A	435
17.3074	17.3461	17.1021	23.776	23.9603	24.0885	+	CIGB300_Pos_CIGB300_Neg	8	8	8	47.9	47.9	47.9	22.127	0	11.314	635880000	32	6.23432	0	6.68974	56.6098	P62081;B5MCP9	P62081;B5MCP9	40S ribosomal protein S7	RPS7	653
17.6403	17.4624	17.5409	24.2314	24.0966	24.2769	+	CIGB300_Pos_CIGB300_Neg	4	4	4	17.2	17.2	17.2	17.258	0	3.5862	758200000	13	7.02157	0	6.65377	89.0923	P61254;Q9UNX3;J3KTJ8;J3QRI7;J3QQQ9;J3QQV1;E5RIT6;J3QRC4;E5RHH1;J3KS10;J3KSS0	P61254;Q9UNX3;J3KTJ8;J3QRI7;J3QQQ9;J3QQV1;E5RIT6;J3QRC4;E5RHH1;J3KS10;J3KSS0	60S ribosomal protein L26;60S ribosomal protein L26-like 1	RPL26;RPL26L1	234
17.535	16.07	14.5846	22.6608	22.8182	22.6314	+	CIGB300_Pos_CIGB300_Neg	8	8	8	22.5	22.5	22.5	52.164	0	26.926	272540000	31	2.83183	0	6.64028	7.77849	Q13283;E5RIZ6;E5RH00;E5RI46;E5RIF8;E5RH42;E5RJU8;Q13283-2	Q13283	Ras GTPase-activating protein-binding protein 1	G3BP1	718
18.5375	18.5635	18.5568	25.1949	25.1388	25.1704	+	CIGB300_Pos_CIGB300_Neg	8	8	8	24.8	24.8	24.8	29.995	0	50.3	1485500000	41	9.48429	0	6.61541	367.795	P62424;Q5T8U3;Q5T8U2	P62424;Q5T8U3	60S ribosomal protein L7a	RPL7A	663
17.2608	17.2524	16.9091	23.6965	23.6894	23.7753	+	CIGB300_Pos_CIGB300_Neg	4	4	4	29.3	29.3	29.3	15.423	0	23.439	567470000	21	6.19244	0	6.57963	55.26	P62847;E7ETK0;A0A087WUS0;P62847-2;P62847-3;P62847-4	P62847;E7ETK0;A0A087WUS0;P62847-2;P62847-3;P62847-4	40S ribosomal protein S24	RPS24	15
17.6318	17.9638	18.1142	24.4581	24.5505	24.3985	+	CIGB300_Pos_CIGB300_Neg	11	11	11	36.1	36.1	36.1	22.591	0	22.604	912140000	34	5.79731	0	6.56575	44.0039	P46781;B5MCT8;C9JM19;F2Z3C0;A8MXK4	P46781;B5MCT8;C9JM19	40S ribosomal protein S9	RPS9	610
17.7862	17.8145	17.9468	24.4228	24.3549	24.4352	+	CIGB300_Pos_CIGB300_Neg	5	5	5	31.9	31.9	31.9	18.565	0	28.429	888970000	18	7.51244	0	6.55514	118.194	P46778;G3V1B3;M0R181	P46778	60S ribosomal protein L21	RPL21	609
17.0948	17.1937	16.9218	23.6544	23.6371	23.558	+	CIGB300_Pos_CIGB300_Neg	3	3	1	26.9	26.9	14.6	14.095	0	31.994	504510000	14	6.77259	0	6.54638	77.1906	Q6FI13;P0C0S8;Q9BTM1;Q16777;Q99878;Q93077;Q7L7L0;P04908;Q96KK5;P20671;P16104;Q96QV6;H0YFX9;C9J0D1;Q71UI9-2;Q9BTM1-2;Q8IUE6;C9J386;Q71UI9-5	Q6FI13;P0C0S8;Q9BTM1;Q16777;Q99878;Q93077;Q7L7L0;P04908;Q96KK5;P20671;P16104;Q96QV6;H0YFX9;C9J0D1;Q71UI9-2;Q9BTM1-2	Histone H2A type 2-A;Histone H2A type 1;Histone H2A.J;Histone H2A type 2-C;Histone H2A type 1-J;Histone H2A type 1-C;Histone H2A type 3;Histone H2A type 1-B/E;Histone H2A type 1-H;Histone H2A type 1-D;Histone H2AX;Histone H2A type 1-A;Histone H2A;Histone H2A.V	HIST2H2AA3;HIST1H2AG;H2AFJ;HIST2H2AC;HIST1H2AJ;HIST1H2AC;HIST3H2A;HIST1H2AB;HIST1H2AH;HIST1H2AD;H2AFX;HIST1H2AA;H2AFV	502
15.9177	15.5995	18.2654	23.1391	23.0139	23.0331	+	CIGB300_Pos_CIGB300_Neg	5	5	5	36.2	36.2	36.2	14.839	0	12.991	348990000	15	2.81212	0	6.46786	7.68591	P62244;I3L3P7;I3L246;H3BN98;H3BV27;H3BT37;I3L303;H3BVC7	P62244;I3L3P7;I3L246;H3BN98	40S ribosomal protein S15a	RPS15A	400
17.0082	16.7866	16.554	23.1455	23.1733	23.3498	+	CIGB300_Pos_CIGB300_Neg	4	1	1	26.4	11	11	18.565	0	9.1873	393380000	17	5.80281	0	6.4399	44.1438	F8W7C6	F8W7C6		RPL10	322
17.0512	16.8296	16.597	23.1955	23.2231	23.3789	+	CIGB300_Pos_CIGB300_Neg	5	5	2	15.9	15.9	4.2	24.604	0	39.604	405240000	18	5.83733	0	6.43988	45.0312	P27635;X1WI28;Q96L21;A0A087WV22;B8A6G2;A6QRI9;H7C123;H7C2C5	P27635;X1WI28;Q96L21;A0A087WV22	60S ribosomal protein L10;60S ribosomal protein L10-like	RPL10;RPL10L	576
18.1817	18.3478	18.0063	24.545	24.5368	24.5034	+	CIGB300_Pos_CIGB300_Neg	10	10	10	33.9	33.9	33.9	29.225	0	32.873	956610000	35	6.44358	0	6.34983	63.8637	P18124;A8MUD9;C9JIJ5;C9JZ88	P18124;A8MUD9	60S ribosomal protein L7	RPL7	554
16.1618	16.822	17.0683	23.115	22.9049	22.9524	+	CIGB300_Pos_CIGB300_Neg	1	1	1	19.6	19.6	19.6	6.4066	0	2.6571	328820000	6	4.65052	0	6.3067	22.6865	P62891;Q59GN2	P62891;Q59GN2	60S ribosomal protein L39;Putative 60S ribosomal protein L39-like 5	RPL39;RPL39P5	670
18.5279	18.5395	18.4248	24.7296	24.8181	24.78	+	CIGB300_Pos_CIGB300_Neg	5	5	5	19.4	19.4	19.4	24.261	0	11.827	1139900000	21	7.81815	0	6.27846	140.942	P26373;J3QSB4;P26373-2;H3BTH3	P26373;J3QSB4;P26373-2	60S ribosomal protein L13	RPL13	574
16.8842	15.5654	16.2733	22.4689	22.4698	22.4947	+	CIGB300_Pos_CIGB300_Neg	16	16	16	24	24	24	95.337	0	48.679	233100000	73	4.08817	0	6.23685	16.3643	Q12906;Q12906-4;Q12906-5;Q12906-2;Q12906-6;Q12906-3;Q12906-7;K7EKJ9;K7ER69;K7EQR9;Q96SI9;K7ERM6;K7ENK6;K7EM82;K7EJ09;K7EKY0;Q96SI9-2;K7EQ75	Q12906;Q12906-4;Q12906-5;Q12906-2;Q12906-6;Q12906-3;Q12906-7	Interleukin enhancer-binding factor 3	ILF3	713
16.8822	15.4096	17.862	23.0096	22.9392	22.8602	+	CIGB300_Pos_CIGB300_Neg	16	16	16	28.4	28.4	28.4	82.999	0	147.5	318250000	46	3.01902	0	6.2184	8.70931	P40939;P40939-2;H0YFD6	P40939	Trifunctional enzyme subunit alpha, mitochondrial;Long-chain enoyl-CoA hydratase;Long chain 3-hydroxyacyl-CoA dehydrogenase	HADHA	601
15.8666	15.7546	16.296	21.9741	22.2878	22.2675	+	CIGB300_Pos_CIGB300_Neg	2	2	2	11.1	11.1	11.1	15.86	0	4.7289	190360000	6	5.24729	0	6.20405	32.0374	P62910;D3YTB1;F8W727	P62910;D3YTB1;F8W727	60S ribosomal protein L32	RPL32	213
18.676	18.8892	18.7312	24.8466	24.8687	25.026	+	CIGB300_Pos_CIGB300_Neg	6	6	6	44.9	44.9	44.9	15.798	0	11.6	1245000000	19	6.65449	0	6.14826	72.1144	P61353;K7ELC7;K7EQQ9;K7ERY7	P61353;K7ELC7;K7EQQ9	60S ribosomal protein L27	RPL27	649
16.9809	16.9067	16.89	23.1346	23.0925	22.9885	+	CIGB300_Pos_CIGB300_Neg	17	17	15	27.3	27.3	23.9	87.343	0	73.063	344300000	54	7.52498	0	6.14599	119.051	Q9NR30;Q9NR30-2	Q9NR30;Q9NR30-2	Nucleolar RNA helicase 2	DDX21	912
16.492	16.3401	15.7511	22.1335	22.3389	22.451	+	CIGB300_Pos_CIGB300_Neg	2	2	2	20.9	20.9	20.9	13.015	0	13.475	207970000	17	4.81975	0	6.11344	25.0221	P62854;Q5JNZ5	P62854;Q5JNZ5	40S ribosomal protein S26;Putative 40S ribosomal protein S26-like 1	RPS26;RPS26P11	668
17.1089	17.2164	17.1274	23.3598	23.2833	23.1379	+	CIGB300_Pos_CIGB300_Neg	2	2	2	16.4	16.4	16.4	14.865	0	6.233	410310000	17	6.91151	0	6.10947	83.6205	P62829;C9JD32;B9ZVP7;J3KT29	P62829;C9JD32;B9ZVP7;J3KT29	60S ribosomal protein L23	RPL23	156
17.8048	17.9799	18.1616	23.8803	24.0293	24.321	+	CIGB300_Pos_CIGB300_Neg	10	10	10	37.2	37.2	37.2	32.728	0	39.079	708640000	29	5.48942	0	6.09475	36.8434	Q02878;F8VR69;F8VZ45;U3KQR5	Q02878	60S ribosomal protein L6	RPL6	697
18.1573	18.3745	18.2855	24.5003	24.1501	24.4419	+	CIGB300_Pos_CIGB300_Neg	10	10	10	33.8	33.8	33.8	29.597	0	85.782	861490000	40	5.96972	0	6.09167	48.6028	P62701;P22090;Q8TD47;A6NH36;C9JEH7	P62701	40S ribosomal protein S4, X isoform	RPS4X	664
16.9182	18.6585	18.1239	23.8142	23.9383	24.1039	+	CIGB300_Pos_CIGB300_Neg	6	6	6	22.2	22.2	22.2	18.431	0	6.9037	652900000	21	3.5016	0	6.05193	11.6048	P62280;M0QZC5;M0R1H5;M0R1H6	P62280;M0QZC5;M0R1H5	40S ribosomal protein S11	RPS11	433
15.7179	15.7472	14.9239	21.4133	21.5565	21.5619	+	CIGB300_Pos_CIGB300_Neg	5	5	5	13.9	13.9	13.9	54.12	0	18.46	118510000	16	4.60292	0	6.04755	22.0692	Q9UN86;Q9UN86-2;D6RAC7;D6RB17;D6RGJ4	Q9UN86;Q9UN86-2	Ras GTPase-activating protein-binding protein 2	G3BP2	946
17.9551	17.1996	16.4861	23.2991	23.2584	23.1485	+	CIGB300_Pos_CIGB300_Neg	5	5	5	24	24	24	34.273	0	29.844	393410000	21	3.83546	0	6.02175	14.1191	P05388;F8VWS0;P05388-2;G3V210;F8VU65;Q8NHW5;F8VS58;F8VQY6;F8VPE8;F8VRK7;F8VW21;F8VZS0;F8VWV4;F8W1K8	P05388;F8VWS0;P05388-2;G3V210;F8VU65;Q8NHW5;F8VS58;F8VQY6;F8VPE8;F8VRK7;F8VW21;F8VZS0	60S acidic ribosomal protein P0;60S acidic ribosomal protein P0-like	RPLP0;RPLP0P6	318
18.5598	15.0288	16.2908	22.7451	22.5763	22.5867	+	CIGB300_Pos_CIGB300_Neg	10	7	7	21.2	16.7	16.7	70.942	0	34.747	261290000	40	2.35962	0	6.00956	5.80933	O43390;O43390-2;O43390-4;O43390-3;B4DT28	O43390;O43390-2;O43390-4;O43390-3;B4DT28	Heterogeneous nuclear ribonucleoprotein R	HNRNPR	457
18.3436	17.4056	17.8484	23.9268	23.8735	23.6986	+	CIGB300_Pos_CIGB300_Neg	18	18	15	41.7	41.7	37.2	69.602	0	153.36	591120000	66	4.54527	0	5.96708	21.3439	O60506;O60506-3;O60506-2;O60506-4;B7Z645;O60506-5;F6UXX1	O60506;O60506-3;O60506-2;O60506-4;B7Z645;O60506-5	Heterogeneous nuclear ribonucleoprotein Q	SYNCRIP	463
16.3051	18.3041	18.4514	24.407	24.4176	22.1034	+	CIGB300_Pos_CIGB300_Neg	3	3	3	14.9	14.9	14.9	23.432	0	35.693	652670000	20	2.34443	0	5.95583	5.75383	P50914;E7EPB3	P50914;E7EPB3	60S ribosomal protein L14	RPL14	240
15.2973	16.7988	15.8251	21.9576	21.8469	21.9173	+	CIGB300_Pos_CIGB300_Neg	13	13	13	23.1	23.1	23.1	81.074	0	59.351	155970000	40	3.75339	0	5.93355	13.4564	Q08945;E9PPZ7;E9PMD4	Q08945	FACT complex subunit SSRP1	SSRP1	707
15.6197	17.1793	16.4712	22.3996	22.3072	22.3203	+	CIGB300_Pos_CIGB300_Neg	6	6	6	42.7	42.7	42.7	11.367	0	14.95	211460000	16	3.70778	0	5.91898	13.1012	P62805	P62805	Histone H4	HIST1H4A	666
15.9568	15.6648	16.3521	21.9012	21.8055	21.7778	+	CIGB300_Pos_CIGB300_Neg	9	9	9	23.5	23.5	23.5	46.836	0	73.828	151870000	36	5.06311	0	5.83697	28.8035	P05455;E7ERC4;E9PGX9;E9PFL9	P05455;E7ERC4;E9PGX9	Lupus La protein	SSB	508
15.9162	16.1236	14.8089	21.3575	21.3946	21.5326	+	CIGB300_Pos_CIGB300_Neg	6	6	6	19.4	19.4	19.4	36.112	0	24.47	113190000	27	3.83593	0	5.81201	14.1229	P05198;H0YJS4;G3V4T5	P05198;H0YJS4;G3V4T5	Eukaryotic translation initiation factor 2 subunit 1	EIF2S1	332
20.1106	16.8454	14.8995	22.5677	23.9605	22.7289	+	CIGB300_Pos_CIGB300_Neg	4	4	4	23.5	23.5	23.5	13.373	0	5.7349	404080000	9	1.6679	0.00253165	5.80056	3.66511	P60866;P60866-2;E5RIP1;E5RJX2;G3XAN0	P60866;P60866-2;E5RIP1;E5RJX2;G3XAN0	40S ribosomal protein S20	RPS20	646
15.9881	18.2365	15.0381	22.2039	22.1893	22.23	+	CIGB300_Pos_CIGB300_Neg	4	4	4	14.7	14.7	14.7	30.588	0	12.784	193420000	14	2.43772	0	5.78688	6.10187	Q99729-3;D6R9P3;D6RD18;D6RBZ0;A0A087WZV1;Q99729-2;Q99729;Q99729-4	Q99729-3;D6R9P3;D6RD18;D6RBZ0;A0A087WZV1;Q99729-2;Q99729;Q99729-4	Heterogeneous nuclear ribonucleoprotein A/B	HNRNPAB	43
19.5446	19.3525	19.6613	25.3265	25.3192	25.2526	+	CIGB300_Pos_CIGB300_Neg	15	15	15	21.7	21.7	21.7	90.583	0	207.09	1626000000	58	6.3959	0	5.78	62.1333	Q00839;Q00839-2;Q5RI18	Q00839;Q00839-2	Heterogeneous nuclear ribonucleoprotein U	HNRNPU	692
18.6929	18.804	18.6517	24.5541	24.3791	24.5311	+	CIGB300_Pos_CIGB300_Neg	7	7	7	32.4	32.4	32.4	21.634	0	45.583	917250000	21	6.85513	0	5.77189	80.9488	Q07020;G3V203;J3QQ67;F8VYV2;A0A075B7A0;H0YHA7;Q07020-2;F8VUA6;F8VXR6	Q07020;G3V203;J3QQ67;F8VYV2;A0A075B7A0;H0YHA7;Q07020-2;F8VUA6	60S ribosomal protein L18	RPL18	328
18.5179	18.5587	18.9122	24.4068	24.4765	24.3477	+	CIGB300_Pos_CIGB300_Neg	11	11	11	30.5	30.5	30.5	46.108	0	35.784	894440000	37	5.79735	0	5.74741	44.0051	P39023;G5E9G0;H7C422;H7C3M2;B5MCW2;F8WCR1	P39023;G5E9G0;H7C422;H7C3M2;B5MCW2	60S ribosomal protein L3	RPL3	599
16.3687	16.3626	17.3528	22.441	22.4107	22.4248	+	CIGB300_Pos_CIGB300_Neg	9	9	9	30	30	30	38.388	0	127.65	223090000	33	4.19451	0	5.73078	17.4097	P20042	P20042	Eukaryotic translation initiation factor 2 subunit 2	EIF2S2	558
20.204	19.7067	19.6901	25.7201	25.4673	25.4238	+	CIGB300_Pos_CIGB300_Neg	14	14	14	26.9	26.9	26.9	47.697	0	45.401	1897500000	49	5.10435	0	5.67013	29.4981	P36578;H3BM89;H3BTP7;H3BU31	P36578;H3BM89;H3BTP7	60S ribosomal protein L4	RPL4	593
15.9528	15.6426	14.9222	21.1265	21.1023	21.258	+	CIGB300_Pos_CIGB300_Neg	13	13	13	17.8	17.8	17.8	104.55	0	20.254	93267000	40	4.28032	0	5.65643	18.3007	P63010;A0A087X253;P63010-2;P63010-3;A0A087WYD1;A0A087WU93;A0A087WZQ6;Q10567;Q10567-4;Q10567-3;Q10567-2;C9J1E7;K7EN71;K7ERB2;A0A087WXS3;K7EKZ5;K7EJX1	P63010;A0A087X253;P63010-2;P63010-3;A0A087WYD1;A0A087WU93;A0A087WZQ6	AP-2 complex subunit beta	AP2B1	51
15.9658	15.3038	16.5878	21.5086	21.5699	21.6209	+	CIGB300_Pos_CIGB300_Neg	3	3	3	12.1	12.1	12.1	28.024	0	2.1841	123920000	15	3.94876	0	5.614	15.086	P62917;G3V1A1;E9PKZ0;E9PKU4;E9PP36	P62917;G3V1A1;E9PKZ0;E9PKU4	60S ribosomal protein L8	RPL8	673
14.5422	17.3501	15.6881	21.4222	21.5241	21.4537	+	CIGB300_Pos_CIGB300_Neg	13	13	13	15.4	15.4	15.4	119.91	0	29.883	117150000	65	2.62946	0	5.60652	6.8734	Q9Y5B9	Q9Y5B9	FACT complex subunit SPT16	SUPT16H	962
15.9196	15.8448	17.039	21.8507	21.8446	21.4739	+	CIGB300_Pos_CIGB300_Neg	12	12	12	18.4	18.4	18.4	123.51	0	21.797	136850000	35	3.75175	0	5.45531	13.4435	Q6PKG0;Q6PKG0-3;A0A0B4J210;E5RH50;Q659C4;H0YC33;Q659C4-7;Q659C4-6;Q659C4-5;Q659C4-9;Q659C4-2;H0YAN4;H0YBR8;H0YAX9;E5RHK4;H0YC73;H0YBW1	Q6PKG0;Q6PKG0-3;A0A0B4J210;E5RH50	La-related protein 1	LARP1	788
18.559	18.3072	18.3381	23.7341	23.859	23.9236	+	CIGB300_Pos_CIGB300_Neg	4	4	4	40.7	40.7	40.7	15.55	0	39.678	614160000	22	6.22003	0	5.43748	56.1455	P08708;P0CW22;H0YN88;A0A075B716	P08708;P0CW22;H0YN88;A0A075B716	40S ribosomal protein S17;40S ribosomal protein S17-like	RPS17;RPS17L	519
14.6589	17.3524	16.0262	21.444	21.3486	21.4713	+	CIGB300_Pos_CIGB300_Neg	10	10	10	16.4	16.4	16.4	91.809	0	50.831	113340000	31	2.64702	0	5.40883	6.94805	Q2NL82;I3L1Q5;I3L4E8	Q2NL82	Pre-rRNA-processing protein TSR1 homolog	TSR1	760
16.1522	16.3271	17.1004	21.9756	21.8389	21.8852	+	CIGB300_Pos_CIGB300_Neg	13	13	13	28.3	28.3	28.3	88.549	0	71.635	155150000	39	4.27752	0	5.37332	18.271	Q13263;Q13263-2;M0R0K9;M0R2I3;M0R3C0	Q13263;Q13263-2;M0R0K9	Transcription intermediary factor 1-beta	TRIM28	717
16.4506	15.922	15.8828	21.544	21.4016	21.3559	+	CIGB300_Pos_CIGB300_Neg	8	8	8	17.7	17.7	17.7	61.728	0	20.122	113040000	19	5.00878	0	5.34869	27.913	Q9NUQ6;Q9NUQ6-4;Q9NUQ6-3;A0A0A0MSG5;B8ZZZ7;Q9NUQ6-2;F8W6C2;C9JW67;C9JKE4;F8VZ02;F8VT91;C9JGM8;C9IZC3;C9J8M7;H7C2G5;F2Z2S1	Q9NUQ6;Q9NUQ6-4;Q9NUQ6-3;A0A0A0MSG5;B8ZZZ7;Q9NUQ6-2;F8W6C2;C9JW67	SPATS2-like protein	SPATS2L	915
15.9311	16.7185	15.7922	21.4979	21.4928	21.4408	+	CIGB300_Pos_CIGB300_Neg	3	3	3	25	25	25	14.57	0	50.815	115450000	10	4.2937	0	5.32995	18.4437	P37108;H0YLA2	P37108;H0YLA2	Signal recognition particle 14 kDa protein	SRP14	595
17.9817	16.1037	15.4885	22.0158	21.6811	21.7969	+	CIGB300_Pos_CIGB300_Neg	13	13	13	27.4	27.4	27.4	77.515	0	39.478	153520000	37	2.66303	0	5.30663	7.01679	P52272;P52272-2;A0A087X0X3;M0R019;M0QZM1;M0R2T0;M0R2I7;M0QYQ7;M0R0N3;M0R0Y6;M0QYL3;M0QY96	P52272;P52272-2;A0A087X0X3	Heterogeneous nuclear ribonucleoprotein M	HNRNPM	47
15.3301	15.7672	15.3761	20.8055	20.813	20.701	+	CIGB300_Pos_CIGB300_Neg	7	7	7	19.2	19.2	19.2	63.704	0	65.818	70964000	28	5.48992	0	5.28203	36.854	O00425;O00425-2;Q9NZI8;Q9Y6M1;F8WD15;F8W930;Q9NZI8-2;Q9Y6M1-5;Q9Y6M1-6;Q9Y6M1-3;Q9Y6M1-4;Q9Y6M1-1	O00425	Insulin-like growth factor 2 mRNA-binding protein 3	IGF2BP3	441
17.2171	16.3497	14.5769	21.2894	21.2339	21.4009	+	CIGB300_Pos_CIGB300_Neg	2	1	1	16.4	9.8	9.8	14.606	0.0029762	1.1645	103090000	6	2.60167	0	5.26018	6.75663	Q6P5R6;C9JYQ9;H0Y8C2	Q6P5R6;C9JYQ9;H0Y8C2	60S ribosomal protein L22-like 1	RPL22L1	184
15.8121	16.7707	15.2587	21.1602	21.1346	21.1933	+	CIGB300_Pos_CIGB300_Neg	7	7	7	11	11	11	90.725	0	12.681	93065000	17	3.52982	0	5.21551	11.7995	P11387;Q969P6;E5RIC7;Q969P6-2	P11387	DNA topoisomerase 1	TOP1	534
15.5452	14.5561	16.7513	20.8388	20.7358	20.8018	+	CIGB300_Pos_CIGB300_Neg	11	3	3	7.5	2	2	183.26	0	3.1288	72079000	22	2.90746	0	5.1746	8.14314	Q02880;Q02880-2;E9PCY5	Q02880;Q02880-2;E9PCY5	DNA topoisomerase 2-beta;DNA topoisomerase 2	TOP2B	698
16.7346	14.8193	19.0532	21.6712	22.8489	21.5827	+	CIGB300_Pos_CIGB300_Neg	11	11	11	25	25	25	66.9	0	31.07	191390000	28	1.79349	0.00175916	5.16524	4.00311	O95831;O95831-3;O95831-2;E9PMA0;O95831-6;O95831-4;O95831-5	O95831;O95831-3;O95831-2	Apoptosis-inducing factor 1, mitochondrial	AIFM1	491
16.3008	16.0434	16.4142	21.4262	21.3262	21.4228	+	CIGB300_Pos_CIGB300_Neg	18	18	10	15.5	15.5	9.7	174.38	0	82.403	109320000	41	5.83138	0	5.13897	44.877	P11388;P11388-2;P11388-3;P11388-4;J3KTB7	P11388;P11388-2;P11388-3;P11388-4	DNA topoisomerase 2-alpha	TOP2A	535
17.2618	17.5814	17.525	22.6186	22.6047	22.5568	+	CIGB300_Pos_CIGB300_Neg	5	5	4	15.5	15.5	13.2	38.434	0	32.278	245730000	21	6.06147	0	5.13729	51.2424	Q14103;Q14103-3;H0YA96;D6RAF8;H0Y8G5;Q14103-4;Q14103-2;D6RF44;D6RBQ9;D6RD83	Q14103;Q14103-3;H0YA96;D6RAF8;H0Y8G5;Q14103-4;Q14103-2;D6RF44	Heterogeneous nuclear ribonucleoprotein D0	HNRNPD	220
15.884	17.0069	16.7359	20.8221	22.1744	22.0387	+	CIGB300_Pos_CIGB300_Neg	15	15	15	17.7	17.7	17.7	138.34	0	31.125	145420000	44	3.14432	0	5.13608	9.38813	P53621;P53621-2	P53621;P53621-2	Coatomer subunit alpha;Xenin;Proxenin	COPA	630
15.5472	17.8511	15.5376	21.4648	21.4655	21.3832	+	CIGB300_Pos_CIGB300_Neg	8	8	8	17.2	17.2	17.2	63.836	0	82.567	114510000	25	2.57753	0	5.12591	6.65659	Q86UE4;E5RJU9;H0YBJ8;H0YB56	Q86UE4;E5RJU9	Protein LYRIC	MTDH	801
16.0246	16.1882	15.6822	20.9299	21.1307	21.1227	+	CIGB300_Pos_CIGB300_Neg	10	10	10	17.1	17.1	17.1	101.43	0	34.872	87493000	25	5.20623	0	5.09611	31.2865	Q7Z2W4;C9J6P4;Q7Z2W4-2;Q7Z2W4-3;Q7Z2W4-4;H7C5K1;Q7Z2W4-5	Q7Z2W4;C9J6P4;Q7Z2W4-2;Q7Z2W4-3	Zinc finger CCCH-type antiviral protein 1	ZC3HAV1	796
16.3402	15.3258	14.7132	20.5251	20.5437	20.5761	+	CIGB300_Pos_CIGB300_Neg	14	14	14	14.7	14.7	14.7	133.94	0	20.457	62724000	30	3.36749	0	5.08854	10.7205	Q7L2E3;Q7L2E3-2;H7BXY3;Q7L2E3-3	Q7L2E3;Q7L2E3-2;H7BXY3;Q7L2E3-3	Putative ATP-dependent RNA helicase DHX30	DHX30	380
20.4441	20.4541	20.4376	25.5559	25.4907	25.5124	+	CIGB300_Pos_CIGB300_Neg	6	6	6	31.8	31.8	31.8	16.273	0	14.205	1941800000	29	8.8589	0	5.0744	256.597	P62263;H0YB22;E5RH77	P62263;H0YB22;E5RH77	40S ribosomal protein S14	RPS14	656
20.3189	19.9601	19.8273	25.101	25.1263	25.0718	+	CIGB300_Pos_CIGB300_Neg	7	7	7	26.3	26.3	26.3	24.831	0	41.353	1482200000	40	5.36521	0	5.06422	34.2947	P62906	P62906	60S ribosomal protein L10a	RPL10A	671
15.8629	16.0867	15.198	20.7207	20.7639	20.6424	+	CIGB300_Pos_CIGB300_Neg	5	5	5	16	16	16	35.277	0	10.105	67917000	18	4.30327	0	4.9931	18.5465	O15479;O15481;Q96LZ2;P43366;Q9UBF1	O15479	Melanoma-associated antigen B2	MAGEB2	451
17.1626	14.9429	15.9286	21.0587	20.9384	20.8621	+	CIGB300_Pos_CIGB300_Neg	6	6	6	18.5	18.5	18.5	52.488	0	27.757	80342000	20	2.80781	0	4.94169	7.66579	Q96EY1;Q96EY1-2;Q96EY1-3	Q96EY1;Q96EY1-2;Q96EY1-3	DnaJ homolog subfamily A member 3, mitochondrial	DNAJA3	863
16.7254	15.0331	15.8668	20.8258	20.8337	20.7798	+	CIGB300_Pos_CIGB300_Neg	16	16	16	9.8	9.8	9.8	244.5	0	38.11	73076000	40	3.2672	0	4.938	10.1012	O75643;O75643-2;B4E0P5	O75643	U5 small nuclear ribonucleoprotein 200 kDa helicase	SNRNP200	476
15.3123	17.5827	17.7502	21.7856	21.7147	21.8896	+	CIGB300_Pos_CIGB300_Neg	6	6	6	33.1	33.1	33.1	26.888	0	30.214	145860000	12	2.47311	0	4.91495	6.23842	Q86V81;E9PB61	Q86V81;E9PB61	THO complex subunit 4	ALYREF	252
15.7585	15.8783	18.3941	22.6028	21.1019	21.0623	+	CIGB300_Pos_CIGB300_Neg	15	15	15	16.4	16.4	16.4	138.83	0	51.703	145230000	38	2.10183	0.000623955	4.91202	4.92343	O60841;A0A087WUT6	O60841;A0A087WUT6	Eukaryotic translation initiation factor 5B	EIF5B	16
14.9814	15.1999	15.2864	20.057	19.9906	20.0148	+	CIGB300_Pos_CIGB300_Neg	6	6	6	16.7	16.7	16.7	41.28	0	14.005	44212000	9	6.10075	0	4.8649	52.4158	P82650;G5E9W7;G5E9V5;H7C5H3;H7C5F2;P82650-2;H7C5L9	P82650;G5E9W7;G5E9V5;H7C5H3;H7C5F2;P82650-2;H7C5L9	28S ribosomal protein S22, mitochondrial	MRPS22	337
19.9947	19.7982	19.9678	24.8547	24.7149	24.6852	+	CIGB300_Pos_CIGB300_Neg	7	7	7	24.6	24.6	24.6	31.324	0	57.565	1131000000	38	6.33179	0	4.8314	59.8802	P15880;H0YEN5;E9PMM9;I3L404;E9PPT0;E9PM36;E9PQD7;H3BNG3;H0YE27	P15880;H0YEN5;E9PMM9;I3L404;E9PPT0;E9PM36;E9PQD7	40S ribosomal protein S2	RPS2	355
16.1325	15.9362	14.7967	20.5375	20.3815	20.306	+	CIGB300_Pos_CIGB300_Neg	4	4	4	24.4	24.4	24.4	22.487	0	9.621	55181000	10	3.46298	0	4.78654	11.3433	Q92522	Q92522	Histone H1x	H1FX	841
15.395	17.7245	15.8065	21.1734	21.0337	21.0437	+	CIGB300_Pos_CIGB300_Neg	12	12	12	24.3	24.3	24.3	63.182	0	52.505	88056000	26	2.57324	0	4.77497	6.63894	O95793;O95793-2;A0A087X1A5;Q5JW30;O95793-3;Q5JW28;F6UDC6	O95793;O95793-2;A0A087X1A5;Q5JW30;O95793-3	Double-stranded RNA-binding protein Staufen homolog 1	STAU1	488
16.4057	15.2666	16.3758	20.8705	20.7893	20.6389	+	CIGB300_Pos_CIGB300_Neg	3	3	3	29.4	29.4	29.4	22.083	0	17.348	70720000	10	3.62386	0	4.75023	12.4711	Q9BRJ6;C9JQV0;H7C0T1;H7C2R9	Q9BRJ6;C9JQV0	Uncharacterized protein C7orf50	C7orf50	181
19.7144	20.843	20.8546	24.7343	24.6608	26.1561	+	CIGB300_Pos_CIGB300_Neg	6	6	6	29.3	29.3	29.3	24.205	0	130.3	1738600000	20	2.80384	0	4.7131	7.64734	P62241;Q5JR95	P62241;Q5JR95	40S ribosomal protein S8	RPS8	654
19.1853	19.2264	19.0173	23.9862	23.7605	23.7711	+	CIGB300_Pos_CIGB300_Neg	3	3	3	11.2	11.2	11.2	28.68	0	42.106	628530000	18	5.95468	0	4.69629	48.1833	P62753;A2A3R7;A2A3R5	P62753;A2A3R7;A2A3R5	40S ribosomal protein S6	RPS6	665
16.7389	14.9218	17.3936	20.9552	21.0022	21.1481	+	CIGB300_Pos_CIGB300_Neg	5	5	5	15.6	15.6	15.6	55.827	0	9.5894	85506000	10	2.49276	0	4.68372	6.31537	Q13610;B4DJV5;F8VZ56	Q13610;B4DJV5	Periodic tryptophan protein 1 homolog	PWP1	136
15.6554	15.3717	14.8385	19.997	19.9153	19.9218	+	CIGB300_Pos_CIGB300_Neg	3	3	3	8.5	8.5	8.5	49.797	0	34.425	39946000	6	4.37434	0	4.65616	19.3284	Q9Y4P3;E9PF19;Q96E41;A0A087WXC6	Q9Y4P3;E9PF19;Q96E41	Transducin beta-like protein 2	TBL2	259
17.0431	15.9268	15.1786	20.583	20.7364	20.7179	+	CIGB300_Pos_CIGB300_Neg	4	2	2	6.6	3	3	82.564	0	1.8097	66369000	8	2.98092	0	4.6296	8.51201	Q9BQ39;A0A087WVC1	Q9BQ39;A0A087WVC1	ATP-dependent RNA helicase DDX50	DDX50	20
15.3849	15.8617	14.7907	20.1313	19.8937	19.8553	+	CIGB300_Pos_CIGB300_Neg	3	3	3	10.4	10.4	10.4	51.109	0	15.223	40517000	7	3.86291	0	4.61433	14.3476	P41091;F8W810;Q2VIR3-2;Q2VIR3	P41091;F8W810;Q2VIR3-2;Q2VIR3	Eukaryotic translation initiation factor 2 subunit 3;Putative eukaryotic translation initiation factor 2 subunit 3-like protein	EIF2S3;EIF2S3L	324
15.798	16.2567	14.6452	20.1459	20.1352	20.221	+	CIGB300_Pos_CIGB300_Neg	5	5	5	23.2	23.2	23.2	32.004	0	5.239	46983000	10	3.17866	0	4.6008	9.58251	Q96HS1;Q96HS1-2;F5GXG4	Q96HS1;Q96HS1-2	Serine/threonine-protein phosphatase PGAM5, mitochondrial	PGAM5	868
17.992	18.2418	18.0877	22.672	22.6892	22.707	+	CIGB300_Pos_CIGB300_Neg	5	5	5	18.2	18.2	18.2	34.93	0	34.672	263110000	23	6.40302	0	4.58222	62.3889	Q96AG4;I3L223	Q96AG4	Leucine-rich repeat-containing protein 59	LRRC59	857
16.653	17.64	17.5768	21.904	21.8773	21.8198	+	CIGB300_Pos_CIGB300_Neg	4	4	4	19.3	19.3	19.3	30.84	0	67.607	152180000	19	3.85798	0	4.57711	14.3063	Q13151	Q13151	Heterogeneous nuclear ribonucleoprotein A0	HNRNPA0	715
16.9391	15.4658	16.2711	20.7828	20.6865	20.7816	+	CIGB300_Pos_CIGB300_Neg	7	7	7	28.1	28.1	28.1	35.236	0	19.936	70085000	18	3.34746	0	4.52496	10.594	Q9UNQ2;A0A0C4DGB1;D6RCL3	Q9UNQ2;A0A0C4DGB1	Probable dimethyladenosine transferase	DIMT1	947
19.2621	16.9071	19.0685	22.9278	22.9045	22.9438	+	CIGB300_Pos_CIGB300_Neg	4	4	2	31	31	14.3	9.4771	0	11.125	322870000	14	2.40509	0	4.51281	5.97818	Q71UM5;C9JLI6;H0YMV8	Q71UM5;C9JLI6;H0YMV8	40S ribosomal protein S27-like;40S ribosomal protein S27	RPS27L	177
16.1985	15.5514	16.3074	20.5677	20.5132	20.4805	+	CIGB300_Pos_CIGB300_Neg	7	7	7	8.6	8.6	8.6	121.89	0	20.282	59471000	16	4.34188	0	4.50135	18.9673	Q9NZB2;Q9NZB2-6;Q9NZB2-4;A0A0C4DG79;Q9NZB2-5;A0A0C4DH52;Q9NZB2-2	Q9NZB2;Q9NZB2-6;Q9NZB2-4;A0A0C4DG79	Constitutive coactivator of PPAR-gamma-like protein 1	FAM120A	928
20.9987	21.2782	20.8995	25.6806	25.5385	25.4547	+	CIGB300_Pos_CIGB300_Neg	5	5	5	30.1	30.1	30.1	31.362	0	103.93	1963400000	17	5.36563	0	4.49913	34.3029	Q07021;I3L3Q7;I3L3B0	Q07021;I3L3Q7;I3L3B0	Complement component 1 Q subcomponent-binding protein, mitochondrial	C1QBP	700
18.8284	18.5817	18.8441	23.3023	23.2894	23.1566	+	CIGB300_Pos_CIGB300_Neg	3	3	3	20.3	20.3	20.3	6.6478	0	4.565	385240000	15	5.89038	0	4.49802	46.4298	P62861;E9PR30	P62861;E9PR30	40S ribosomal protein S30	FAU	282
17.0966	14.2424	16.3732	20.3579	20.4165	20.4111	+	CIGB300_Pos_CIGB300_Neg	10	10	10	17.6	17.6	17.6	99.326	0	19.149	54932000	23	2.19826	0.000275072	4.49108	5.24123	Q14764;H3BRL2;H3BQK6;H3BUK7;H3BNF6	Q14764	Major vault protein	MVP	736
20.1525	20.7257	20.2142	24.7371	24.8787	24.9472	+	CIGB300_Pos_CIGB300_Neg	6	6	6	34.6	34.6	34.6	17.695	0	12.414	1223100000	28	4.7039	0	4.49021	23.3989	P62750;H7BY10;K7EJV9;K7ERT8;A8MUS3;K7EMA7	P62750;H7BY10;K7EJV9;K7ERT8;A8MUS3;K7EMA7	60S ribosomal protein L23a	RPL23A	118
18.9569	19.2403	19.2622	23.3481	23.6691	23.8825	+	CIGB300_Pos_CIGB300_Neg	3	1	1	29.8	13.1	13.1	9.461	0	2.6193	524540000	18	4.77437	0	4.48015	24.3733	P42677;Q5T4L4	P42677;Q5T4L4	40S ribosomal protein S27	RPS27	603
16.5779	15.7335	16.177	20.7079	20.5139	20.5974	+	CIGB300_Pos_CIGB300_Neg	8	8	8	17.6	17.6	17.6	74.605	0	39.669	63451000	25	4.2283	0	4.44363	17.7554	O76094;O76094-2;D6RDY6;R4GNC1	O76094;O76094-2;D6RDY6	Signal recognition particle subunit SRP72	SRP72	481
14.9137	15.9309	14.4524	19.5152	19.4461	19.5564	+	CIGB300_Pos_CIGB300_Neg	3	3	3	7.6	7.6	7.6	74.324	0	20.632	29495000	11	3.26086	0	4.40691	10.0632	Q96SB4;H3BLV9;Q5R363;Q96SB4-4;Q96SB4-3;D6RBF8	Q96SB4;H3BLV9;Q5R363;Q96SB4-4;Q96SB4-3	SRSF protein kinase 1	SRPK1	368
16.5717	16.1226	15.2436	20.4838	20.2091	20.3472	+	CIGB300_Pos_CIGB300_Neg	3	3	3	17.6	17.6	17.6	31.263	0	10.178	52855000	11	3.40679	0	4.36742	10.9728	Q13243;B4DJK0;B4DUA4;Q13243-3;Q08170;Q13247;Q13243-2;G3V5K8;A0A0D9SEM4;Q13247-3	Q13243;B4DJK0;B4DUA4;Q13243-3	Serine/arginine-rich splicing factor 5	SRSF5	716
17.1429	15.7012	14.5683	20.1621	20.0859	20.1837	+	CIGB300_Pos_CIGB300_Neg	3	2	2	6	4.4	4.4	73.243	0	2.9336	45920000	6	2.36267	0	4.3398	5.82053	O00571;O15523;A0A0D9SFB3;A0A0D9SG12;A0A0D9SF53;O00571-2;O15523-2;O15523-3	O00571;O15523;A0A0D9SFB3;A0A0D9SG12;A0A0D9SF53;O00571-2;O15523-2	ATP-dependent RNA helicase DDX3X;ATP-dependent RNA helicase DDX3Y	DDX3X;DDX3Y	92
16.8738	17.0788	16.9552	21.6337	20.8629	21.4201	+	CIGB300_Pos_CIGB300_Neg	20	20	20	18.4	18.4	18.4	157.9	0	38.215	105290000	78	4.27737	0	4.33637	18.2693	P42704;C9JCA9;B8ZZ38;A0A0C4DG06;H7C3W8	P42704	Leucine-rich PPR motif-containing protein, mitochondrial	LRPPRC	604
18.5712	18.4572	17.7876	22.6312	22.6373	22.5061	+	CIGB300_Pos_CIGB300_Neg	9	9	9	29.7	29.7	29.7	43.476	0	223.78	250320000	33	4.19419	0	4.31953	17.4065	Q6NZI2;Q6NZI2-2;Q6NZI2-3	Q6NZI2;Q6NZI2-2	Polymerase I and transcript release factor	PTRF	781
15.9358	16.2668	15.64	20.2431	20.2645	20.235	+	CIGB300_Pos_CIGB300_Neg	4	4	4	14.1	14.1	14.1	42.674	0	13.48	49373000	10	4.72764	0	4.29999	23.7228	P35659;B4DFG0;P35659-2;H0Y993;D6RDA2;D6R9L5	P35659;B4DFG0;P35659-2;H0Y993	Protein DEK	DEK	133
16.068	16.3105	14.9332	20.0942	20.0592	20.0372	+	CIGB300_Pos_CIGB300_Neg	4	4	4	21.1	21.1	21.1	21.77	0	8.676	43508000	12	3.26788	0	4.29294	10.1053	Q9Y3D9;J3QLR8	Q9Y3D9;J3QLR8	28S ribosomal protein S23, mitochondrial	MRPS23	413
16.6598	14.9053	19.8366	21.2068	21.701	21.0911	+	CIGB300_Pos_CIGB300_Neg	4	4	4	10.6	10.6	10.6	39.594	0	10.264	114590000	10	1.34907	0.00360377	4.19909	2.88553	P51991;P51991-2	P51991;P51991-2	Heterogeneous nuclear ribonucleoprotein A3	HNRNPA3	625
20.5583	20.3691	19.9376	24.5116	24.4502	24.4089	+	CIGB300_Pos_CIGB300_Neg	18	18	18	31.7	31.7	31.7	85.862	0	132.95	909630000	70	4.62867	0	4.16854	22.4011	Q12797;Q12797-10;E5RG29;A0A0A0MSK8;E5RG56;Q12797-9;Q12797-6;Q12797-5;Q12797-8;Q12797-2;E5RHK2;A0A087WUJ2;Q12797-3;E5RHJ2;G3XAN5;A0A087WW51;Q12797-7;Q12797-4	Q12797;Q12797-10	Aspartyl/asparaginyl beta-hydroxylase	ASPH	711
15.9982	14.9073	14.9066	19.421	19.3628	19.4675	+	CIGB300_Pos_CIGB300_Neg	4	4	4	15.4	15.4	15.4	45.834	0	6.3643	31687000	11	3.46542	0	4.14639	11.3596	P82933;H7BZC4	P82933	28S ribosomal protein S9, mitochondrial	MRPS9	688
15.1575	14.6974	13.1139	18.5085	18.3197	18.3398	+	CIGB300_Pos_CIGB300_Neg	3	3	3	8.9	8.9	8.9	49.96	0	5.0549	13597000	5	2.54891	0	4.06644	6.53968	Q9Y6N5;H3BNX3;H3BMS6;H3BV36	Q9Y6N5;H3BNX3;H3BMS6	Sulfide:quinone oxidoreductase, mitochondrial	SQRDL	372
15.8665	15.8386	16.3057	20.0667	20.0975	19.9264	+	CIGB300_Pos_CIGB300_Neg	6	6	6	9.2	9.2	9.2	91.916	0	7.7445	42590000	17	4.82797	0	4.02661	25.1414	Q13724;Q13724-2;C9J8D4;C9JDQ1	Q13724;Q13724-2;C9J8D4	Mannosyl-oligosaccharide glucosidase	MOGS	722
16.9148	15.6136	14.8967	19.8373	19.9212	19.7361	+	CIGB300_Pos_CIGB300_Neg	6	6	6	23.5	23.5	23.5	45.143	0	17.077	36829000	14	2.60814	0	4.02318	6.78367	P68400;E7EU96;Q5U5J2;Q8NEV1;P68400-2;A0A087WY74	P68400;E7EU96;Q5U5J2;Q8NEV1;P68400-2	Casein kinase II subunit alpha;Casein kinase II subunit alpha 3	CSNK2A1;CSNK2A3	247
15.4058	16.5341	16.7911	20.2004	20.2593	20.2245	+	CIGB300_Pos_CIGB300_Neg	5	5	5	11.7	11.7	11.7	59.379	0	32.536	48829000	11	3.13892	0	3.98436	9.35789	Q14498;H0Y4X3;G3XAC6;Q14498-3;Q14498-2;A0A087X122;Q5QP22;Q5QP23	Q14498;H0Y4X3;G3XAC6;Q14498-3;Q14498-2	RNA-binding protein 39	RBM39	334
16.1539	14.9795	16.4169	19.8345	19.8372	19.7303	+	CIGB300_Pos_CIGB300_Neg	5	5	5	11.7	11.7	11.7	62.333	0	16.323	36572000	8	3.0574	0	3.95061	8.91227	Q9Y5A9;A0A087WXZ3;S4R3J8;Q9Y5A9-2;S4R3V3;Q9BYJ9;Q9BYJ9-2	Q9Y5A9;A0A087WXZ3;S4R3J8;Q9Y5A9-2	YTH domain-containing family protein 2	YTHDF2	34
15.9783	14.905	15.9536	19.5242	19.4685	19.6174	+	CIGB300_Pos_CIGB300_Neg	2	2	2	21.7	21.7	21.7	15.225	0	2.9427	30275000	4	3.41274	0	3.92435	11.0115	Q9BRT6	Q9BRT6	Protein LLP homolog	LLPH	882
15.6506	15.3337	15.1912	19.5948	19.1784	19.1598	+	CIGB300_Pos_CIGB300_Neg	4	4	4	8.9	8.9	8.9	73.602	0	2.9394	26316000	7	4.42864	0	3.91916	19.9475	Q14978;A0A0A0MRM9;Q14978-2;Q14978-3;S4R349	Q14978;A0A0A0MRM9;Q14978-2;Q14978-3	Nucleolar and coiled-body phosphoprotein 1	NOLC1	64
21.5134	21.4781	21.0995	25.2701	25.2459	25.2708	+	CIGB300_Pos_CIGB300_Neg	8	8	8	31	31	31	32.575	0	144.03	1689300000	60	5.09707	0	3.89861	29.3743	P06748;P06748-2;P06748-3;P06740-2;P06740;E5RI98;E5RGW4	P06748;P06748-2;P06748-3;P06740-2;P06740	Nucleophosmin	NPM1	512
16.1066	15.955	16.5143	20.0725	20.0815	20.0329	+	CIGB300_Pos_CIGB300_Neg	6	6	6	16.6	16.6	16.6	57.136	0	23.05	43977000	14	4.68053	0	3.87034	23.0843	P14868;P14868-2;H7BZ35;C9J7S3;C9JLC1;C9JQM9;H7C278	P14868;P14868-2;H7BZ35	Aspartate--tRNA ligase, cytoplasmic	DARS	544
15.6686	16.2047	15.9047	19.9001	19.8039	19.682	+	CIGB300_Pos_CIGB300_Neg	7	7	7	11.6	11.6	11.6	95.925	0	40.105	36127000	22	4.68222	0	3.86936	23.1069	Q8NE71;Q8NE71-2;H0YGW7;Q5STZ8;F5GYK6	Q8NE71;Q8NE71-2;H0YGW7	ATP-binding cassette sub-family F member 1	ABCF1	828
16.1434	16.059	15.4524	19.8578	19.8152	19.5478	+	CIGB300_Pos_CIGB300_Neg	7	7	7	16.7	16.7	16.7	70.729	0	23.106	34880000	30	4.06868	0	3.85537	16.1794	Q9UHB9;Q9UHB9-4;Q9UHB9-2;Q9UHB9-3	Q9UHB9;Q9UHB9-4;Q9UHB9-2	Signal recognition particle subunit SRP68	SRP68	937
16.2877	15.1739	14.5161	19.1712	19.177	19.178	+	CIGB300_Pos_CIGB300_Neg	6	6	6	5	5	5	148.85	0	16.811	23456000	17	2.75983	0	3.84949	7.44507	Q9BQG0;I3L1L3;Q9BQG0-2	Q9BQG0;I3L1L3;Q9BQG0-2	Myb-binding protein 1A	MYBBP1A	398
16.2232	15.7647	17.2336	20.1078	20.2164	20.2902	+	CIGB300_Pos_CIGB300_Neg	6	6	6	17.7	17.7	17.7	43.159	0	14.867	48129000	16	3.01488	0	3.79764	8.68767	Q9P035;H3BS72;Q9P035-2;H3BPZ1;H3BRL8	Q9P035;H3BS72;Q9P035-2;H3BPZ1	Very-long-chain (3R)-3-hydroxyacyl-CoA dehydratase 3	HACD3	931
15.9966	17.8714	17.9014	20.2047	21.5172	21.4346	+	CIGB300_Pos_CIGB300_Neg	2	2	2	22.1	22.1	22.1	10.112	0	1.9751	93616000	5	2.12457	0.000630986	3.79569	4.99699	P49458;E9PE20;P49458-2	P49458;E9PE20;P49458-2	Signal recognition particle 9 kDa protein	SRP9	257
19.1519	15.9709	15.4194	21.1124	20.3498	20.4596	+	CIGB300_Pos_CIGB300_Neg	9	9	9	17.7	17.7	17.7	66.217	0	70.855	72760000	22	1.48064	0.00319221	3.79321	3.19481	Q9NVI7-2;Q9NVI7;H0Y2W2;Q9NVI7-3;Q5T9A4;Q5T2N8;Q5T9A4-3;Q5SV16;J3QSF3;Q5T9A4-2	Q9NVI7-2;Q9NVI7;H0Y2W2;Q9NVI7-3	ATPase family AAA domain-containing protein 3A	ATAD3A	917
15.8976	16.6089	15.7185	19.856	19.9218	19.7942	+	CIGB300_Pos_CIGB300_Neg	5	5	5	10.1	10.1	10.1	61.206	0	11.186	37685000	14	3.79433	0	3.78235	13.7831	Q5SSJ5;X6RGJ2;Q5SSJ5-2;B0QZK4;Q5SWC8;Q5SSJ5-3	Q5SSJ5;X6RGJ2;Q5SSJ5-2;B0QZK4;Q5SWC8;Q5SSJ5-3	Heterochromatin protein 1-binding protein 3	HP1BP3	775
16.7092	17.9915	15.8591	20.6431	20.6018	20.5894	+	CIGB300_Pos_CIGB300_Neg	6	6	6	26.5	26.5	26.5	29.634	0	11.729	64227000	17	2.42721	0	3.75814	6.06179	O60762;Q5QPK2;H0Y368;Q5QPJ9	O60762;Q5QPK2;H0Y368	Dolichol-phosphate mannosyltransferase subunit 1	DPM1	341
15.8528	17.2249	16.627	20.2982	20.397	20.2454	+	CIGB300_Pos_CIGB300_Neg	4	4	4	12.2	12.2	12.2	36.067	0	7.3718	51786000	14	3.1413	0	3.74527	9.3712	Q16698;Q16698-2;E5RID6;E5RJG7;E5RFV2;H0YAW3;E5RJD2	Q16698;Q16698-2;E5RID6;E5RJG7;E5RFV2	2,4-dienoyl-CoA reductase, mitochondrial	DECR1	758
15.2037	16.6667	16.5457	19.9498	19.8318	19.8269	+	CIGB300_Pos_CIGB300_Neg	7	7	7	22.3	22.3	22.3	39.681	0	8.6293	37955000	20	2.86349	0	3.7308	7.92932	P35249;C9JZI1;P35249-2;C9J8M3;C9JTT7;H7C1P0;C9JXZ7	P35249;C9JZI1;P35249-2;C9J8M3	Replication factor C subunit 4	RFC4	587
16.0405	15.6724	15.7131	19.5567	19.3755	19.3666	+	CIGB300_Pos_CIGB300_Neg	3	3	3	9	9	9	42.331	0	11.734	28198000	12	4.98097	0	3.62429	27.4678	P38159;H3BR27;H0Y6E7;H3BT71;P38159-3;Q96E39;O75526;P38159-2;Q8N7X1;H3BNC1	P38159;H3BR27;H0Y6E7;H3BT71;P38159-3;Q96E39;O75526;P38159-2	RNA-binding motif protein, X chromosome;RNA-binding motif protein, X chromosome, N-terminally processed;RNA binding motif protein, X-linked-like-1;RNA-binding motif protein, X-linked-like-2	RBMX;RBMXL1;RBMXL2	343
15.9175	15.857	15.8938	19.5179	19.5687	19.4242	+	CIGB300_Pos_CIGB300_Neg	3	3	3	16	16	16	33.24	0	3.7408	30368000	8	6.8096	0	3.61419	78.8538	Q96QR8	Q96QR8	Transcriptional activator protein Pur-beta	PURB	875
16.796	15.678	15.1093	19.5172	19.3945	19.5078	+	CIGB300_Pos_CIGB300_Neg	5	5	5	6.9	6.9	6.9	124.18	0	30.185	28848000	14	2.72033	0	3.61208	7.26758	Q13393;Q13393-2;Q13393-4;Q13393-3;C9IY79;F8WBV7	Q13393;Q13393-2;Q13393-4;Q13393-3;C9IY79	Phospholipase D1	PLD1	719
15.4416	15.4369	17.0306	19.5342	19.6473	19.4433	+	CIGB300_Pos_CIGB300_Neg	3	3	3	15.8	15.8	15.8	27.872	0	2.7126	30375000	6	2.58618	0	3.57189	6.69229	Q01081;Q01081-2;Q01081-4;Q8WU68;K7EJH3;K7EJM7;M0QYK5;M0R2N4;Q01081-3;Q8WU68-3;Q8WU68-2	Q01081;Q01081-2;Q01081-4	Splicing factor U2AF 35 kDa subunit	U2AF1	693
22.9183	23.0196	22.9686	26.4953	26.5281	26.5288	+	CIGB300_Pos_CIGB300_Neg	17	17	17	27.3	27.3	27.3	76.613	0	225.81	3858900000	92	7.44146	0	3.54857	113.461	P19338;H7BY16;C9JYW2;C9JLB1;C9J1H7;C9JWL1	P19338;H7BY16	Nucleolin	NCL	556
15.9916	16.2373	16.1206	19.5838	19.6931	19.7094	+	CIGB300_Pos_CIGB300_Neg	5	5	5	7.9	7.9	7.9	94.622	0	4.9828	33009000	11	5.78458	0	3.54554	43.6822	P43243;A8MXP9;B3KM87;D6REM6;P43243-2;H0Y8T4;D6R991;D6RAM9;D6RAY2;D6RBI2;D6RBK5;D6RE02;D6RIA2;Q68E03	P43243;A8MXP9;B3KM87;D6REM6;P43243-2;H0Y8T4	Matrin-3	MATR3	120
15.1486	15.5296	16.6337	19.3115	19.4066	19.2145	+	CIGB300_Pos_CIGB300_Neg	3	3	3	22.2	22.2	22.2	23.864	0	13.212	30966000	12	2.85496	0	3.54023	7.88841	Q96EY4;H0Y9X1;D6RA57	Q96EY4;H0Y9X1;D6RA57	Translation machinery-associated protein 16	TMA16	349
15.106	14.9403	15.1038	18.8532	18.4995	18.3885	+	CIGB300_Pos_CIGB300_Neg	2	2	2	4.7	4.7	4.7	77.318	0	2.6953	15692000	6	4.70864	0	3.53033	23.4632	Q2PZI1	Q2PZI1	Probable C-mannosyltransferase DPY19L1	DPY19L1	761
16.3899	16.9719	15.2238	19.7824	19.6944	19.6741	+	CIGB300_Pos_CIGB300_Neg	6	6	6	14.4	14.4	14.4	61.992	0	9.236	34061000	13	2.62118	0	3.52176	6.83842	Q9BVP2;Q9BVP2-2	Q9BVP2;Q9BVP2-2	Guanine nucleotide-binding protein-like 3	GNL3	888
15.9094	15.9776	16.1889	19.5749	19.5145	19.5499	+	CIGB300_Pos_CIGB300_Neg	9	9	9	5.2	5.2	5.2	273.6	0	13.496	30696000	22	5.67324	0	3.52112	40.9654	Q6P2Q9;I3L3Z8;I3L0J9	Q6P2Q9	Pre-mRNA-processing-splicing factor 8	PRPF8	785
15.8119	16.4879	16.8914	19.8407	19.9353	19.9261	+	CIGB300_Pos_CIGB300_Neg	3	3	3	11.5	11.5	11.5	55.18	0	7.9797	38844000	7	3.42258	0	3.50365	11.0757	Q9UMS4;F5GY56	Q9UMS4	Pre-mRNA-processing factor 19	PRPF19	945
17.57	15.7792	14.6421	19.4909	19.4642	19.5059	+	CIGB300_Pos_CIGB300_Neg	2	2	2	17.4	17.4	17.4	19.343	0	5.6868	30519000	8	1.82633	0.00149602	3.4899	4.09477	O75607	O75607	Nucleoplasmin-3	NPM3	475
15.2034	15.2891	16.2374	19.0602	18.9949	19.0579	+	CIGB300_Pos_CIGB300_Neg	2	2	2	1.7	1.7	1.7	152.1	0	4.3458	21379000	7	3.32038	0	3.46102	10.4253	Q13428;Q13428-6;Q13428-3;J3KQ96;E7ETY2;Q13428-2;Q13428-8;Q13428-7;Q13428-4;Q13428-5	Q13428;Q13428-6;Q13428-3;J3KQ96;E7ETY2;Q13428-2;Q13428-8;Q13428-7;Q13428-4;Q13428-5	Treacle protein	TCOF1	246
16.084	17.973	17.6357	20.9933	21.1374	19.9205	+	CIGB300_Pos_CIGB300_Neg	4	4	4	22.1	22.1	22.1	22.58	0	11.352	72640000	15	2.11147	0.000625698	3.45285	4.95453	P16401	P16401	Histone H1.5	HIST1H1B	548
16.5208	15.1006	15.8859	19.3585	19.1836	19.1096	+	CIGB300_Pos_CIGB300_Neg	4	4	4	10.2	10.2	10.2	60.67	0	11.51	24163000	10	2.8992	0	3.38144	8.10256	P10155;P10155-5;P10155-3;P10155-4;P10155-2;D6RDN1;D6RE09	P10155;P10155-5;P10155-3;P10155-4;P10155-2	60 kDa SS-A/Ro ribonucleoprotein	TROVE2	524
16.3759	15.8867	16.8375	19.5145	19.8876	19.8124	+	CIGB300_Pos_CIGB300_Neg	6	6	6	7.2	7.2	7.2	122.95	0	12.719	35046000	16	3.46298	0	3.37146	11.3433	O60524;O60524-4;O60524-5;O60524-3;G3V5V3;G3V4D9;O60524-2	O60524;O60524-4;O60524-5;O60524-3;G3V5V3	Nuclear export mediator factor NEMF	NEMF	464
15.9218	15.7888	17.3308	19.7547	19.7127	19.6732	+	CIGB300_Pos_CIGB300_Neg	6	6	6	7.9	7.9	7.9	113.08	0	26.458	35480000	13	2.61588	0	3.36638	6.81612	P09874	P09874	Poly [ADP-ribose] polymerase 1	PARP1	521
20.549	19.9063	20.0593	23.8315	23.4147	23.3608	+	CIGB300_Pos_CIGB300_Neg	3	3	3	19.6	19.6	19.6	21.397	0	29.954	500050000	17	3.79265	0	3.36413	13.7696	P18621;J3KRB3;A0A087WWH0;J3QS96;A0A087WXM6;J3QQT2;J3KRX5;A0A0A6YYL6;P18621-3;A0A087WY81;J3QLC8;A0A0A0MRF8;P18621-2;J3KSJ0	P18621;J3KRB3;A0A087WWH0;J3QS96;A0A087WXM6;J3QQT2;J3KRX5;A0A0A6YYL6;P18621-3;A0A087WY81;J3QLC8;A0A0A0MRF8;P18621-2	60S ribosomal protein L17	RPL17;RPL17-C18orf32	25
20.486	19.6366	19.5601	23.26	23.18	23.2132	+	CIGB300_Pos_CIGB300_Neg	57	57	57	16.1	16.1	16.1	469.08	0	208.35	401190000	162	3.43646	0	3.3235	11.167	P78527;P78527-2;F5GX40;H0YG84	P78527;P78527-2	DNA-dependent protein kinase catalytic subunit	PRKDC	683
18.91	15.5187	15.9761	20.4989	19.9401	19.8328	+	CIGB300_Pos_CIGB300_Neg	7	7	7	17.6	17.6	17.6	48.602	0	26.128	50275000	14	1.41517	0.00314628	3.28902	3.03888	Q8WU90;Q8WU90-2;H7C466;F8WB26	Q8WU90	Zinc finger CCCH domain-containing protein 15	ZC3H15	837
17.4516	14.8649	16.9721	19.5615	19.8511	19.6908	+	CIGB300_Pos_CIGB300_Neg	5	5	5	11.9	11.9	11.9	57.673	0	3.1407	33793000	6	1.8265	0.0015	3.27161	4.09527	O60832;O60832-2;H7C0M1;C9IYT0;H7C2Q9;H7BZF2;H7C2Q2	O60832;O60832-2;H7C0M1;C9IYT0;H7C2Q9	H/ACA ribonucleoprotein complex subunit 4	DKC1	466
17.2534	16.8024	15.4843	19.8412	19.6842	19.7924	+	CIGB300_Pos_CIGB300_Neg	3	3	3	14.5	14.5	14.5	28.134	0	3.9324	35866000	7	2.44185	0	3.2592	6.11766	Q9Y2R9;J3QQS1;J3QLS3;J3KSI8;J3QKW2	Q9Y2R9;J3QQS1;J3QLS3;J3KSI8;J3QKW2	28S ribosomal protein S7, mitochondrial	MRPS7	414
15.4236	15.5875	16.1365	19.048	18.922	18.9318	+	CIGB300_Pos_CIGB300_Neg	5	5	5	8	8	8	109.43	0	11.061	20289000	18	3.91887	0	3.25141	14.8248	Q15029;Q15029-2;Q15029-3;K7EP67;K7EJ74	Q15029;Q15029-2;Q15029-3;K7EP67	116 kDa U5 small nuclear ribonucleoprotein component	EFTUD2	741
16.7341	16.3132	16.3496	19.7474	19.6121	19.7767	+	CIGB300_Pos_CIGB300_Neg	8	8	8	12.3	12.3	12.3	96.331	0	23.365	34235000	15	4.64112	0	3.24643	22.5632	Q9GZR7;G3V529;Q9GZR7-2;F5GYL3;A0A087WXU8	Q9GZR7;G3V529;Q9GZR7-2;F5GYL3;A0A087WXU8	ATP-dependent RNA helicase DDX24	DDX24	333
17.5913	16.4239	15.3093	19.7356	19.6511	19.654	+	CIGB300_Pos_CIGB300_Neg	2	2	2	7.1	7.1	7.1	36.034	0	3.6618	33944000	4	2.09817	0.000622222	3.23873	4.9117	Q9NZ01;M0R3C3;M0QXM3;Q9NZ01-2	Q9NZ01;M0R3C3;M0QXM3;Q9NZ01-2	Very-long-chain enoyl-CoA reductase	TECR	927
15.4707	15.8686	15.8322	18.9697	18.9572	18.9127	+	CIGB300_Pos_CIGB300_Neg	2	2	2	10.1	10.1	10.1	22.348	0	4.9349	20006000	7	4.82801	0	3.22272	25.1419	Q9NY12;Q9NY12-2	Q9NY12;Q9NY12-2	H/ACA ribonucleoprotein complex subunit 1	GAR1	922
16.4348	17.6004	16.1112	19.8231	19.9969	19.9204	+	CIGB300_Pos_CIGB300_Neg	7	7	7	12.2	12.2	12.2	88.255	0	24.467	39434000	15	2.6657	0	3.19796	7.0283	Q16666;Q16666-3;Q16666-6;Q16666-2;H3BM18;X6RHM1;A0A0A0MRB1;Q6K0P9;Q6K0P9-3;Q6K0P9-2;H3BVE6;X6RHR0;H3BR88;Q6K0P9-6;Q6K0P9-5;Q6K0P9-4	Q16666;Q16666-3;Q16666-6;Q16666-2	Gamma-interferon-inducible protein 16	IFI16	755
16.1935	16.4028	14.8627	18.9744	18.904	19.1615	+	CIGB300_Pos_CIGB300_Neg	5	5	5	6.1	6.1	6.1	67.819	0	5.3442	21208000	10	2.54884	0	3.19364	6.53937	P26038;P15311;P35241;E7EQR4;P35241-5;P35241-4;V9GZ54;E9PQ82;E9PNV3;P35241-3	P26038;P15311;P35241;E7EQR4;P35241-5;P35241-4	Moesin;Ezrin;Radixin	MSN;EZR;RDX	572
15.504	15.9968	15.5297	18.9886	18.8776	18.6321	+	CIGB300_Pos_CIGB300_Neg	5	5	5	14	14	14	66.049	0	14.326	18528000	10	4.0985	0	3.15593	16.4631	O00567;H0Y653;H0YDU4;Q5JXT2	O00567;H0Y653;H0YDU4	Nucleolar protein 56	NOP56	443
22.349	22.4278	22.3505	25.4961	25.5453	25.5448	+	CIGB300_Pos_CIGB300_Neg	8	8	4	38	38	25.3	35.924	0	108.19	1921900000	46	7.26723	0	3.15299	102.631	P67809;A0A087X1S2;C9J5V9;H0Y449;Q9Y2T7	P67809;A0A087X1S2;C9J5V9;H0Y449;Q9Y2T7	Nuclease-sensitive element-binding protein 1;Y-box-binding protein 2	YBX1;YBX2	677
21.0835	21.192	20.949	24.199	24.2381	24.2084	+	CIGB300_Pos_CIGB300_Neg	7	3	3	22.8	11.8	11.8	40.089	0	18.738	756850000	26	5.79965	0	3.14036	44.0635	P16989;P16989-3;P16989-2;A0A0D9SEI8	P16989;P16989-3;P16989-2	Y-box-binding protein 3	YBX3	551
21.1042	21.189	21.327	24.3182	24.3107	24.3915	+	CIGB300_Pos_CIGB300_Neg	8	8	8	26.6	26.6	26.6	38.746	0	66.146	856060000	42	5.83068	0	3.13342	44.8588	P09651;F8W6I7;P09651-2;P09651-3;Q32P51;F8VZ49;F8VTQ5;H0YH80;F8VYN5;F8W646	P09651;F8W6I7;P09651-2;P09651-3;Q32P51;F8VZ49;F8VTQ5;H0YH80	Heterogeneous nuclear ribonucleoprotein A1;Heterogeneous nuclear ribonucleoprotein A1, N-terminally processed;Heterogeneous nuclear ribonucleoprotein A1-like 2	HNRNPA1;HNRNPA1L2	320
16.0633	16.2478	15.7207	19.241	19.0821	19.0763	+	CIGB300_Pos_CIGB300_Neg	4	4	4	30.2	30.2	30.2	20.683	0	18.444	22798000	13	4.35308	0	3.12255	19.0912	Q9Y3B7;Q9Y3B7-2;Q9Y3B7-3;H0YCD5;E9PQB6	Q9Y3B7;Q9Y3B7-2;Q9Y3B7-3	39S ribosomal protein L11, mitochondrial	MRPL11	957
15.2312	15.5445	15.4646	18.4193	18.6473	18.5351	+	CIGB300_Pos_CIGB300_Neg	4	4	4	5.6	5.6	5.6	107.54	0	6.2224	14975000	10	4.96361	0	3.1205	27.1935	O95782;O95782-2;O94973;O94973-3;O94973-2;M0R2D9;E9PR62;A0A0G2JQM1;A0A0G2JS82	O95782;O95782-2;O94973;O94973-3;O94973-2	AP-2 complex subunit alpha-1;AP-2 complex subunit alpha-2	AP2A1;AP2A2	487
17.4713	17.2133	17.9698	20.7098	20.6806	20.6084	+	CIGB300_Pos_CIGB300_Neg	6	6	6	25.3	25.3	25.3	34.482	0	15.551	66845000	17	3.80899	0	3.1148	13.902	O14579;O14579-2;M0QXB4;A0A087X0I4;O14579-3;M0R061	O14579;O14579-2;M0QXB4;A0A087X0I4;O14579-3;M0R061	Coatomer subunit epsilon	COPE	426
16.7846	15.4067	15.4807	19.039	18.8717	19.0856	+	CIGB300_Pos_CIGB300_Neg	4	4	4	16.6	16.6	16.6	35.978	0	5.2836	22001000	4	2.62946	0	3.10807	6.87341	Q9BWM7;A0A0A0MS41;S4R3N9	Q9BWM7;A0A0A0MS41;S4R3N9	Sideroflexin-3;Sideroflexin	SFXN3	68
17.8844	15.9311	17.2365	20.1674	20.1732	20.0308	+	CIGB300_Pos_CIGB300_Neg	8	8	8	29.7	29.7	29.7	40.542	0	37.485	45301000	19	2.24196	0	3.10647	5.39047	Q9Y295;H0YI06	Q9Y295	Developmentally-regulated GTP-binding protein 1	DRG1	951
16.3382	15.7607	15.005	18.734	18.9186	18.7421	+	CIGB300_Pos_CIGB300_Neg	4	4	4	25.7	25.7	25.7	23.64	0	7.8141	18098000	5	2.86306	0	3.09699	7.92723	Q9NWU5;E7ESL0;A0A0C4DGX2;J3KQY1;Q9NWU5-2;Q9NWU5-3	Q9NWU5;E7ESL0;A0A0C4DGX2;J3KQY1;Q9NWU5-2;Q9NWU5-3	39S ribosomal protein L22, mitochondrial	MRPL22	89
17.6894	17.7201	17.2861	20.7406	20.7672	20.4409	+	CIGB300_Pos_CIGB300_Neg	4	3	3	12.1	10.2	10.2	46.437	0	8.9003	64395000	14	4.2193	0	3.08436	17.6626	O14979;A0A087WUK2;O14979-3;O14979-2	O14979;A0A087WUK2;O14979-3;O14979-2	Heterogeneous nuclear ribonucleoprotein D-like	HNRNPDL	13
16.1821	15.4504	16.465	18.9374	19.1497	19.2304	+	CIGB300_Pos_CIGB300_Neg	5	5	5	8.2	8.2	8.2	102.49	0	14.149	22600000	12	3.2107	0	3.07333	9.76727	P35606;P35606-2;H0YAC7	P35606;P35606-2	Coatomer subunit beta	COPB2	590
16.756	17.0137	17.1079	19.9944	20.0699	20.0125	+	CIGB300_Pos_CIGB300_Neg	7	7	7	10.5	10.5	10.5	88.367	0	9.6435	42466000	18	5.04462	0	3.06636	28.4973	P50416;P50416-2;H3BUJ0;H3BP22;H3BUV7	P50416;P50416-2	Carnitine O-palmitoyltransferase 1, liver isoform	CPT1A	620
21.7959	21.655	21.683	24.817	24.8954	24.6017	+	CIGB300_Pos_CIGB300_Neg	14	14	14	62.1	62.1	62.1	26.688	0	41.991	1154100000	87	5.20659	0	3.06005	31.293	P23396;E9PPU1;E9PL09;P23396-2;F2Z2S8;H0YCJ7;H0YEU2;H0YF32;E9PQ96;E9PJH4;E9PK82;E9PSF4;E9PQX2;H0YES8	P23396;E9PPU1;E9PL09;P23396-2;F2Z2S8;H0YCJ7;H0YEU2;H0YF32	40S ribosomal protein S3	RPS3	565
16.7082	16.9653	14.3974	19.0982	18.9877	19.0816	+	CIGB300_Pos_CIGB300_Neg	3	3	3	3.3	3.3	3.3	141.45	0	7.3318	21599000	5	1.68512	0.00255754	3.03217	3.71033	Q00341;A0A024R4E5;C9JZI8;C9J5E5;C9JIZ1;H0Y394;Q00341-2;C9JHS9;C9J739;C9JMQ6;C9JQ82;C9JBS3;C9JEJ8;A0A0E3D6N3;C9JHN6;C9JT62;C9JHS7;C9JK79;C9JHZ8;C9JES8;H7BZC3;H7C0A4	Q00341;A0A024R4E5;C9JZI8;C9J5E5;C9JIZ1;H0Y394;Q00341-2	Vigilin	HDLBP	1
15.8407	18.2651	14.8117	19.1931	19.3162	19.4936	+	CIGB300_Pos_CIGB300_Neg	2	2	2	25.7	25.7	25.7	12.349	0	4.4078	27740000	7	1.3761	0.00341093	3.02849	2.94775	Q9GZT3;H0YJW7;A0A087WUN7;H0YJ40;G3V4X6;G3V2S9;Q9GZT3-2	Q9GZT3;H0YJW7;A0A087WUN7;H0YJ40;G3V4X6;G3V2S9;Q9GZT3-2	SRA stem-loop-interacting RNA-binding protein, mitochondrial	SLIRP	14
18.5915	19.1004	18.3217	21.4119	21.7387	21.9082	+	CIGB300_Pos_CIGB300_Neg	12	12	12	20.7	20.7	20.7	96.513	0	51.729	130080000	31	3.43144	0	3.01504	11.1339	Q9Y2J2-2;B2RB02;A0A0A0MRA8;Q9Y2J2-3;Q9Y2J2-4;Q9Y2J2;J3KT37;O43491;O43491-4;J3QS83;J3QS55;I6L9B1;E9PII3;E9PK52;E9PHY5;O43491-2;O43491-3	Q9Y2J2-2;B2RB02;A0A0A0MRA8;Q9Y2J2-3;Q9Y2J2-4;Q9Y2J2	Band 4.1-like protein 3;Band 4.1-like protein 3, N-terminally processed	EPB41L3	952
23.2651	23.27	23.3671	26.2422	26.2443	26.276	+	CIGB300_Pos_CIGB300_Neg	6	6	5	84.3	84.3	69.6	11.665	0	130.84	3233300000	51	6.92991	0	2.95345	84.5113	P05387;H0YDD8;P05386-2	P05387;H0YDD8	60S acidic ribosomal protein P2	RPLP2	507
22.1517	22.0658	21.9394	25.0055	25.0218	24.9848	+	CIGB300_Pos_CIGB300_Neg	2	1	1	28.9	14	14	11.514	0	18.442	1393600000	18	5.91772	0	2.95176	47.1675	P05386	P05386	60S acidic ribosomal protein P1	RPLP1	506
15.4121	15.6906	16.7958	18.9078	18.8881	18.9354	+	CIGB300_Pos_CIGB300_Neg	4	4	4	1.9	1.9	1.9	316.91	0	5.1102	19658000	7	2.65077	0	2.94425	6.9641	Q9Y520;E7EPN9;Q9Y520-2;Q9Y520-3;Q9Y520-6;Q9Y520-4;Q9Y520-5;Q9Y520-7;H7C5N8	Q9Y520;E7EPN9;Q9Y520-2;Q9Y520-3;Q9Y520-6;Q9Y520-4;Q9Y520-5;Q9Y520-7;H7C5N8	Protein PRRC2C	PRRC2C	242
15.5971	16.6184	17.6733	19.6289	19.8193	19.273	+	CIGB300_Pos_CIGB300_Neg	2	2	2	21.4	21.4	21.4	22.168	0	25.707	32448000	11	2.04578	0.000914601	2.94412	4.74566	P20290;P20290-2;H0Y9Y1;D6RDG3	P20290;P20290-2;H0Y9Y1;D6RDG3	Transcription factor BTF3	BTF3	559
19.6675	19.7325	19.1859	22.5316	22.4448	22.4061	+	CIGB300_Pos_CIGB300_Neg	3	3	3	38.6	38.6	38.6	8.2178	0	12.229	223920000	11	4.11572	0	2.93219	16.6291	P63173;J3KT73;J3QL01;J3KSP2	P63173;J3KT73;J3QL01	60S ribosomal protein L38	RPL38	675
16.7006	16.1163	16.268	19.5345	19.1638	19.1699	+	CIGB300_Pos_CIGB300_Neg	5	5	5	8.1	8.1	8.1	95.737	0	1.8672	25475000	3	3.78418	0	2.92777	13.7015	Q9BUJ2;A0A0A0MRA5;B7Z4B8;Q9BUJ2-3;Q9BUJ2-4;Q9BUJ2-2;M0R3F1;M0QYZ0;M0R203;M0QZV6;M0R0K8;M0QYI8	Q9BUJ2;A0A0A0MRA5;B7Z4B8;Q9BUJ2-3;Q9BUJ2-4;Q9BUJ2-2;M0R3F1;M0QYZ0	Heterogeneous nuclear ribonucleoprotein U-like protein 1	HNRNPUL1	61
20.6575	20.9827	21.2641	23.7457	23.9451	23.889	+	CIGB300_Pos_CIGB300_Neg	6	6	6	23.9	23.9	23.9	21.364	0	9.6136	626820000	36	4.00932	0	2.89184	15.6288	P16403;P10412;P16402;Q02539;P22492	P16403;P10412;P16402	Histone H1.2;Histone H1.4;Histone H1.3	HIST1H1C;HIST1H1E;HIST1H1D	549
16.1525	18.5766	16.9037	20.1028	20.1154	20.0841	+	CIGB300_Pos_CIGB300_Neg	8	8	8	4.4	4.4	4.4	358.69	0	12.868	47822000	20	1.80431	0.00176842	2.88983	4.03316	P46013;P46013-2;A0A087WV66	P46013;P46013-2;A0A087WV66	Antigen KI-67	MKI67	17
15.5257	16.8067	16.2991	19.0799	19.0661	19.1201	+	CIGB300_Pos_CIGB300_Neg	3	3	3	18.5	18.5	18.5	24.915	0	3.8727	22346000	7	2.8195	0	2.87822	7.72047	Q96A35;X6RJ73	Q96A35	39S ribosomal protein L24, mitochondrial	MRPL24	854
16.9032	15.162	15.9842	18.9	19.0364	18.7236	+	CIGB300_Pos_CIGB300_Neg	4	4	4	11.1	11.1	11.1	64.953	0	7.157	19100000	8	2.3064	0	2.87019	5.61672	Q9UNF1;Q5H909;Q9UNF1-2;Q5H907;Q9Y5V3;Q9Y5V3-2	Q9UNF1;Q5H909;Q9UNF1-2;Q5H907	Melanoma-associated antigen D2	MAGED2	770
15.8231	15.4692	16.5328	18.8122	18.8148	18.7997	+	CIGB300_Pos_CIGB300_Neg	3	3	3	14.1	14.1	14.1	27.744	0	2.9002	18196000	4	3.10468	0	2.86721	9.16827	Q07955;J3KTL2;Q07955-3;Q07955-2;J3KSR8	Q07955;J3KTL2;Q07955-3;Q07955-2;J3KSR8	Serine/arginine-rich splicing factor 1	SRSF1	412
18.7699	18.7827	18.7635	21.6371	21.6589	21.5832	+	CIGB300_Pos_CIGB300_Neg	8	5	4	13.5	7.9	6.5	70.782	0	8.7014	126650000	39	7.583	0	2.85435	123.095	Q13310;Q13310-2;B1ANR0;Q13310-3;B1ANR1;H0Y5F5;H0YEQ8;H0YCC8;H0YEU6;P0CB38	Q13310;Q13310-2;B1ANR0;Q13310-3;B1ANR1;H0Y5F5	Polyadenylate-binding protein 4;Polyadenylate-binding protein	PABPC4	127
17.8673	15.602	16.0218	19.8266	19.2211	18.9878	+	CIGB300_Pos_CIGB300_Neg	5	5	5	25	25	25	29.909	0	21.894	29772000	18	1.73839	0.00173643	2.84818	3.85243	Q8WXX5	Q8WXX5	DnaJ homolog subfamily C member 9	DNAJC9	839
15.9875	16.4426	15.711	18.9908	18.9651	18.7286	+	CIGB300_Pos_CIGB300_Neg	3	3	3	14.5	14.5	14.5	39.249	0	7.8738	19413000	8	3.619	0	2.84777	12.4355	O15160;O15160-2;D6RDJ3;E7EQB9;H0Y723	O15160;O15160-2;D6RDJ3;E7EQB9	DNA-directed RNA polymerases I and III subunit RPAC1	POLR1C	449
16.6376	15.5902	15.392	18.9753	18.4697	18.7124	+	CIGB300_Pos_CIGB300_Neg	5	5	5	10.1	10.1	10.1	92.25	0	60.52	17212000	15	2.63315	0	2.84586	6.88903	Q99459	Q99459	Cell division cycle 5-like protein	CDC5L	876
19.6528	19.6837	19.1818	22.4349	22.3082	22.3087	+	CIGB300_Pos_CIGB300_Neg	7	7	7	17.9	17.9	17.9	78.365	0	76.238	213040000	22	4.14907	0	2.84453	16.9552	Q14444;Q14444-2;G3V153;E9PLA9;A0A087X082	Q14444;Q14444-2;G3V153;E9PLA9;A0A087X082	Caprin-1	CAPRIN1	729
15.8141	15.1388	15.6121	18.3263	18.2893	18.4669	+	CIGB300_Pos_CIGB300_Neg	3	3	3	7.9	7.9	7.9	57.221	0	5.3117	13513000	8	3.78346	0	2.83923	13.6957	P26599;A6NLN1;P26599-2;P26599-3;O95758;O95758-2;K7ELW5;K7ES59;X6R242;A0A0D9SF20;K7EKJ7;K7EK45;O95758-1;O95758-6;O95758-5;O95758-4	P26599;A6NLN1;P26599-2;P26599-3	Polypyrimidine tract-binding protein 1	PTBP1	114
16.3911	15.97	15.9207	18.9046	18.8614	18.9924	+	CIGB300_Pos_CIGB300_Neg	3	3	3	5.1	5.1	5.1	116.03	0	7.1612	19805000	6	4.28287	0	2.82554	18.3279	Q9NYI0;E5RJ29;Q9NYI0-2;A0A087X1Z0;A0A087WXD8;B4DKF8;Q9NYI0-3	Q9NYI0;E5RJ29;Q9NYI0-2	PH and SEC7 domain-containing protein 3	PSD3	235
16.7473	15.6504	16.0359	19.0442	18.8572	18.9447	+	CIGB300_Pos_CIGB300_Neg	5	5	5	5.6	5.6	5.6	141.29	0	9.6454	20089000	11	2.99948	0	2.80415	8.60759	Q9C0C9;K7ES11	Q9C0C9;K7ES11	E2/E3 hybrid ubiquitin-protein ligase UBE2O	UBE2O	893
15.9	15.4048	14.3005	18.1333	17.9474	17.8775	+	CIGB300_Pos_CIGB300_Neg	2	2	2	2.8	2.8	2.8	84.427	0	2.0933	10284000	2	2.36088	0	2.78432	5.81396	Q14684;Q14684-2	Q14684;Q14684-2	Ribosomal RNA processing protein 1 homolog B	RRP1B	734
16.003	15.9785	16.4899	18.8231	19.0962	18.8393	+	CIGB300_Pos_CIGB300_Neg	2	2	2	6.4	6.4	6.4	60.845	0	6.5406	19678000	3	3.89851	0	2.76245	14.6495	Q16678;A0A087WUQ7	Q16678;A0A087WUQ7	Cytochrome P450 1B1	CYP1B1	757
18.2943	18.9188	18.4816	21.3253	21.4306	21.2118	+	CIGB300_Pos_CIGB300_Neg	3	1	1	9.8	3.8	3.8	49.263	0	2.0393	103180000	17	3.83362	0	2.75767	14.1039	P55795	P55795	Heterogeneous nuclear ribonucleoprotein H2	HNRNPH2	637
16.0312	16.5484	14.1202	18.178	18.3927	18.3362	+	CIGB300_Pos_CIGB300_Neg	3	3	3	5.3	5.3	5.3	93.673	0	3.5069	13277000	6	1.67765	0.00253807	2.7357	3.69068	Q8TCJ2	Q8TCJ2	Dolichyl-diphosphooligosaccharide--protein glycosyltransferase subunit STT3B	STT3B	832
22.5591	22.5841	22.4659	25.2996	25.1819	25.2761	+	CIGB300_Pos_CIGB300_Neg	10	10	3	29.5	29.5	11.4	32.852	0	20.07	1446700000	63	6.13366	0	2.71618	53.4196	P05141;Q9H0C2	P05141	ADP/ATP translocase 2;ADP/ATP translocase 2, N-terminally processed	SLC25A5	504
16.2684	14.2275	16.1569	18.3005	18.2818	18.1368	+	CIGB300_Pos_CIGB300_Neg	2	2	2	5.7	5.7	5.7	83.353	0	3.4119	12265000	4	1.80896	0.00148813	2.68875	4.04612	O95202	O95202	LETM1 and EF-hand domain-containing protein 1, mitochondrial	LETM1	484
17.0758	14.9506	17.3038	19.2144	19.0792	19.0893	+	CIGB300_Pos_CIGB300_Neg	4	4	4	26.7	26.7	26.7	34.91	0	21.989	22773000	9	1.63367	0.0025	2.68423	3.57627	Q00577	Q00577	Transcriptional activator protein Pur-alpha	PURA	691
16.226	16.4766	15.6649	18.6891	18.7819	18.9281	+	CIGB300_Pos_CIGB300_Neg	3	3	3	6.2	6.2	6.2	68.047	0.0030581	1.3325	18160000	6	3.36672	0	2.67723	10.7156	Q15046;Q15046-2;H3BVA8	Q15046;Q15046-2	Lysine--tRNA ligase	KARS	742
22.4732	22.4593	22.3438	25.155	25.0358	25.0719	+	CIGB300_Pos_CIGB300_Neg	9	2	1	29.2	8.1	4.4	32.866	0	24.356	1290300000	42	5.99084	0	2.66213	49.1981	P12236	P12236	ADP/ATP translocase 3;ADP/ATP translocase 3, N-terminally processed	SLC25A6	539
16.0059	15.595	16.9408	18.8089	18.9416	18.6739	+	CIGB300_Pos_CIGB300_Neg	4	4	4	12.2	12.2	12.2	54.854	0	4.7697	18258000	9	2.53364	0	2.62757	6.47801	Q96GA3;A0A075B6Q4	Q96GA3;A0A075B6Q4	Protein LTV1 homolog	LTV1	865
14.3873	17.4887	15.7789	18.5133	18.4458	18.5296	+	CIGB300_Pos_CIGB300_Neg	2	2	2	7.9	7.9	7.9	47.019	0	2.1695	14645000	4	1.3599	0.0033948	2.61128	2.91039	Q9HC36;I3L0T6	Q9HC36;I3L0T6	rRNA methyltransferase 3, mitochondrial	RNMTL1	906
16.5592	15.6769	16.4015	18.8193	18.7171	18.7946	+	CIGB300_Pos_CIGB300_Neg	3	3	3	10.1	10.1	10.1	49.654	0	2.3266	17809000	6	3.14298	0	2.56447	9.38064	Q96CW1;Q96CW1-2;A0A087WY71;E9PFW3;C9JJ47;C9JTK4;C9JGT8	Q96CW1;Q96CW1-2;A0A087WY71;E9PFW3;C9JJ47	AP-2 complex subunit mu	AP2M1	36
15.9769	15.4288	16.5016	18.5708	18.415	18.5667	+	CIGB300_Pos_CIGB300_Neg	3	3	2	10.3	10.3	10.3	33.784	0	7.6465	14653000	8	2.90223	0	2.54838	8.11739	P22087;M0R2U2;M0R1H0;M0R2B0;M0R0P1;M0R299;M0QXL5;M0R2Q4	P22087;M0R2U2;M0R1H0;M0R2B0;M0R0P1;M0R299;M0QXL5;M0R2Q4	rRNA 2-O-methyltransferase fibrillarin	FBL	561
15.294	16.4729	16.8074	18.6308	18.7851	18.7544	+	CIGB300_Pos_CIGB300_Neg	2	2	2	14.8	14.8	14.8	24.551	0	29.045	17574000	6	2.26996	0	2.53203	5.48786	P19388;A0A087WVZ9;A0A0A0MQR7;A0A087WVN5;A0A087WWX0	P19388;A0A087WVZ9;A0A0A0MQR7;A0A087WVN5;A0A087WWX0	DNA-directed RNA polymerases I, II, and III subunit RPABC1	POLR2E	21
15.947	15.5079	15.853	18.2785	18.1218	18.2912	+	CIGB300_Pos_CIGB300_Neg	5	5	5	3	3	3	234.71	0	4.8	13361000	4	4.16104	0	2.46121	17.0739	Q9NZM1;Q9NZM1-2;Q9NZM1-6;Q9NZM1-3;H0YD14;Q9NZM1-5;Q9NZM1-8;Q9NZM1-7	Q9NZM1;Q9NZM1-2;Q9NZM1-6;Q9NZM1-3;H0YD14	Myoferlin	MYOF	929
16.6823	15.3164	15.6035	18.2111	18.4319	18.3412	+	CIGB300_Pos_CIGB300_Neg	3	3	2	8.8	8.8	6.2	47.578	0	14.476	13143000	5	2.37037	0	2.46065	5.84891	P09543;P09543-2	P09543;P09543-2	2,3-cyclic-nucleotide 3-phosphodiesterase	CNP	520
16.0327	15.4893	14.1379	17.7354	17.5834	17.6743	+	CIGB300_Pos_CIGB300_Neg	2	2	2	2.7	2.7	2.7	136.06	0	11.294	8262800	3	1.90705	0.00118598	2.44441	4.32622	P55265;P55265-5;P55265-4;H0YCK3;P55265-3;P55265-2	P55265;P55265-5;P55265-4;H0YCK3;P55265-3;P55265-2	Double-stranded RNA-specific adenosine deaminase	ADAR	636
16.9816	14.8819	15.2471	17.7635	18.3778	18.2837	+	CIGB300_Pos_CIGB300_Neg	3	3	3	5.3	5.3	5.3	100.83	0	2.5179	11680000	3	1.64696	0.00251256	2.43814	3.61062	Q01780;Q01780-2	Q01780;Q01780-2	Exosome component 10	EXOSC10	694
17.1985	17.4118	17.6328	19.8917	19.8455	19.7606	+	CIGB300_Pos_CIGB300_Neg	6	6	6	20	20	20	53.5	0	43.636	38070000	18	4.29392	0	2.41825	18.446	P26368;P26368-2;K7ENG2;K7ELP8	P26368;P26368-2;K7ENG2	Splicing factor U2AF 65 kDa subunit	U2AF2	573
15.9984	15.0434	15.4609	17.9217	17.8523	17.9776	+	CIGB300_Pos_CIGB300_Neg	2	2	2	3.7	3.7	3.7	85.104	0.0084034	0.93146	9817300	2	3.01095	0	2.41631	8.66716	Q1KMD3;H3BQZ7	Q1KMD3;H3BQZ7	Heterogeneous nuclear ribonucleoprotein U-like protein 2	HNRNPUL2;HNRNPUL2-BSCL2	376
20.4231	20.1555	19.9247	22.6165	22.5445	22.5726	+	CIGB300_Pos_CIGB300_Neg	12	12	8	25.6	25.6	18.2	70.67	0	95.741	255070000	44	4.10872	0	2.41011	16.5614	P11940;A0A087WTT1;E7EQV3;E7ERJ7;P11940-2;H0YBN4;H0YAR2;Q9H361;E5RGH3;E5RH24;E5RJB9;H0YAP2;Q4VXU2;E5RHG7;Q4VXU2-2;Q96DU9;E5RGC4;E5RFD8;H0YAS7;H0YB86;H0YAS6;H0YB75;Q96DU9-2	P11940;A0A087WTT1;E7EQV3;E7ERJ7;P11940-2;H0YBN4;H0YAR2	Polyadenylate-binding protein 1;Polyadenylate-binding protein	PABPC1	537
18.0933	16.0913	15.7207	18.9135	18.9364	19.2571	+	CIGB300_Pos_CIGB300_Neg	3	3	3	11.3	11.3	11.3	54.231	0	46.595	23757000	6	1.49165	0.0032	2.40059	3.22143	Q15233;C9JYS8;Q15233-2;C9J4X2;C9IZL7;H7C367	Q15233;C9JYS8;Q15233-2	Non-POU domain-containing octamer-binding protein	NONO	748
15.1459	15.5288	15.5907	17.864	17.7489	17.8285	+	CIGB300_Pos_CIGB300_Neg	2	2	2	11.9	11.9	11.9	32.789	0	5.5978	9125300	6	4.1233	0	2.39198	16.7027	Q13868;A3KFL2;A3KFL1;A3KFL5;Q13868-2;Q13868-3	Q13868;A3KFL2;A3KFL1;A3KFL5;Q13868-2;Q13868-3	Exosome complex component RRP4	EXOSC2	106
14.9965	16.4638	15.3254	17.7735	17.9617	18.147	+	CIGB300_Pos_CIGB300_Neg	3	3	3	6.3	6.3	6.3	73.964	0	2.854	10199000	3	2.17741	0.000274286	2.36553	5.1712	Q9BZE4;Q9BZE4-2;Q9BZE4-3;Q5T3R7	Q9BZE4;Q9BZE4-2;Q9BZE4-3	Nucleolar GTP-binding protein 1	GTPBP4	892
15.8127	15.0721	15.9678	18.0211	17.9376	17.9766	+	CIGB300_Pos_CIGB300_Neg	2	2	2	9.3	9.3	9.3	29.096	0	1.508	10227000	3	2.98068	0	2.3609	8.51078	Q00059;H7BYN3;Q00059-2	Q00059;H7BYN3;Q00059-2	Transcription factor A, mitochondrial	TFAM	381
15.2545	16.0519	16.2836	18.1128	18.2814	18.1843	+	CIGB300_Pos_CIGB300_Neg	3	3	3	5.6	5.6	5.6	90.254	0	13.504	11964000	5	2.74626	0	2.3295	7.38365	O43290;E9PQI8	O43290	U4/U6.U5 tri-snRNP-associated protein 1	SART1	455
16.6223	15.8567	15.614	18.3569	18.3188	18.3912	+	CIGB300_Pos_CIGB300_Neg	3	2	2	1.3	1	1	305.48	0	5.3262	13336000	7	2.80079	0	2.32462	7.63316	P78559;E9PGC8;P78559-2	P78559;E9PGC8;P78559-2	Microtubule-associated protein 1A;MAP1A heavy chain;MAP1 light chain LC2	MAP1A	263
19.1423	19.1974	19.2092	21.1592	21.5092	21.8145	+	CIGB300_Pos_CIGB300_Neg	8	8	8	28.9	28.9	28.9	37.429	0	23.765	134490000	22	3.57788	0	2.31132	12.1383	P22626;P22626-2;A0A087WUI2	P22626;P22626-2;A0A087WUI2	Heterogeneous nuclear ribonucleoproteins A2/B1	HNRNPA2B1	562
17.577	15.5705	17.6827	19.2425	19.3275	19.1599	+	CIGB300_Pos_CIGB300_Neg	7	7	6	3.9	3.9	3.5	270.63	0	26.59	26366000	16	1.53956	0.00277531	2.29989	3.33875	P46821;D6RA40;D6RA32	P46821;D6RA40;D6RA32	Microtubule-associated protein 1B;MAP1B heavy chain;MAP1 light chain LC1	MAP1B	612
16.2862	16.0696	15.5691	18.2638	18.1982	18.2187	+	CIGB300_Pos_CIGB300_Neg	2	2	2	3.7	3.7	3.7	87.798	0	2.6551	12223000	5	3.34215	0	2.25193	10.5607	P47897;C9J165;P47897-2	P47897;C9J165;P47897-2	Glutamine--tRNA ligase	QARS	159
15.2959	15.4224	15.7446	17.6083	17.8487	17.7507	+	CIGB300_Pos_CIGB300_Neg	4	4	4	4.3	4.3	4.3	143.7	0	5.9626	8741900	11	3.92962	0	2.24823	14.9183	Q5JTH9;Q5JTH9-2;Q5JTH9-3;H7C1M8;A0A087X1U8	Q5JTH9;Q5JTH9-2;Q5JTH9-3	RRP12-like protein	RRP12	773
15.1964	16.1581	14.6106	17.4694	17.4604	17.6454	+	CIGB300_Pos_CIGB300_Neg	2	2	2	7.9	7.9	7.9	27.56	0	2.8349	7498500	3	2.07617	0.000620499	2.20334	4.84143	Q9UKD2	Q9UKD2	mRNA turnover protein 4 homolog	MRTO4	941
21.1153	21.2292	21.1898	23.4255	23.3637	23.3384	+	CIGB300_Pos_CIGB300_Neg	5	5	5	39.4	39.4	39.4	14.395	0	19.403	448190000	29	6.08749	0	2.19776	52.0167	P53999	P53999	Activated RNA polymerase II transcriptional coactivator p15	SUB1	631
21.9714	21.6251	21.8321	23.9996	23.8902	24.0719	+	CIGB300_Pos_CIGB300_Neg	22	22	22	43.4	43.4	43.4	66.022	0	310.25	714240000	94	4.35991	0	2.1777	19.167	Q07065	Q07065	Cytoskeleton-associated protein 4	CKAP4	701
15.5321	15.6398	17.3059	18.3022	18.3634	18.3328	+	CIGB300_Pos_CIGB300_Neg	3	3	3	12.5	12.5	12.5	35.196	0	11.612	13809000	9	1.71284	0.00257069	2.17356	3.78385	Q96DH6;Q96DH6-2;B4DHE8;J3KTC1;B4DM51;Q96DH6-3;J3QKT5	Q96DH6;Q96DH6-2;B4DHE8;J3KTC1;B4DM51;Q96DH6-3	RNA-binding protein Musashi homolog 2	MSI2	134
15.9488	16.4702	16.595	18.5782	18.3574	18.5989	+	CIGB300_Pos_CIGB300_Neg	4	4	4	20.1	20.1	20.1	28.068	0	14.839	14847000	9	3.28846	0	2.17345	10.2296	Q9Y224;G3V4C6;H0YJB9;G3V4E7	Q9Y224;G3V4C6;H0YJB9	UPF0568 protein C14orf166	C14orf166	331
16.3583	15.9756	14.9363	17.3854	18.04	18.075	+	CIGB300_Pos_CIGB300_Neg	2	2	2	3	3	3	75.406	0	2.4927	10435000	9	1.90589	0.0011828	2.07674	4.32282	Q9NVP1	Q9NVP1	ATP-dependent RNA helicase DDX18	DDX18	919
16.6092	17.1942	17.5723	19.3242	19.1481	19.1188	+	CIGB300_Pos_CIGB300_Neg	5	5	5	24.2	24.2	24.2	34.222	0	23.948	23814000	12	2.70703	0	2.07178	7.20866	Q9BYG3;C9J6C5;C9J808	Q9BYG3;C9J6C5	MKI67 FHA domain-interacting nucleolar phosphoprotein	NIFK	165
16.2148	17.4945	15.1688	18.3982	18.3127	18.2953	+	CIGB300_Pos_CIGB300_Neg	3	3	3	5.4	5.4	5.4	90.932	0	5.6251	13419000	3	1.41313	0.00313876	2.04274	3.0341	O43143	O43143	Pre-mRNA-splicing factor ATP-dependent RNA helicase DHX15	DHX15	452
14.9354	15.935	17.1752	17.9849	18.2323	17.8805	+	CIGB300_Pos_CIGB300_Neg	3	3	3	4.9	4.9	4.9	92.819	0	3.1226	10693000	11	1.43026	0.00315385	2.01735	3.07446	Q3KQU3;Q3KQU3-2;Q3KQU3-4;Q3KQU3-3	Q3KQU3;Q3KQU3-2;Q3KQU3-4	MAP7 domain-containing protein 1	MAP7D1	762
16.8624	15.6103	16.6929	18.4094	18.5261	18.2729	+	CIGB300_Pos_CIGB300_Neg	3	3	3	6	6	6	78.549	0	3.9701	13757000	5	2.14044	0.000634561	2.01428	5.04884	Q96EY7;B8ZZQ4;Q96EY7-2	Q96EY7	Pentatricopeptide repeat domain-containing protein 3, mitochondrial	PTCD3	864
15.9809	15.8936	16.4092	18.1728	18.0246	18.0746	+	CIGB300_Pos_CIGB300_Neg	2	2	2	8.6	8.6	8.6	40.623	0	2.4819	11262000	4	3.57047	0	1.99615	12.0855	O94992	O94992	Protein HEXIM1	HEXIM1	483
19.1907	19.6732	19.1568	21.3311	21.3433	21.2455	+	CIGB300_Pos_CIGB300_Neg	3	3	3	15.4	15.4	15.4	25.476	0	17.345	114860000	14	3.50043	0	1.96638	11.5968	Q01130;J3QL05;J3KP15;Q01130-2	Q01130;J3QL05;J3KP15;Q01130-2	Serine/arginine-rich splicing factor 2	SRSF2	403
15.3755	14.9675	15.5076	17.3443	17.156	17.2343	+	CIGB300_Pos_CIGB300_Neg	3	3	3	9.4	9.4	9.4	65.38	0	3.9216	6152100	7	3.47699	0	1.96132	11.4375	Q53GS9;A0A087X1B2;B9A018;Q53GS9-2;Q53GS9-3;A0A087WW31	Q53GS9;A0A087X1B2;B9A018;Q53GS9-2;Q53GS9-3	U4/U6.U5 tri-snRNP-associated protein 2	USP39	48
16.8311	15.5917	15.4296	17.7526	18.0391	17.9342	+	CIGB300_Pos_CIGB300_Neg	2	2	2	12.2	12.2	12.2	31.705	0	9.0379	9825000	5	1.91383	0.00118919	1.95779	4.34606	Q9H2W6;A0A087WT51	Q9H2W6;A0A087WT51	39S ribosomal protein L46, mitochondrial	MRPL46	897
20.1065	19.6874	19.6792	21.6525	21.8922	21.6431	+	CIGB300_Pos_CIGB300_Neg	4	2	1	14	8	4.2	49.229	0	36.813	144700000	19	3.51426	0	1.90491	11.6918	P31943;E9PCY7;G8JLB6;H0YB39;E7EN40;D6RIU0;D6RBM0;D6RDL0;E5RGH4;E7EQJ0;D6RAM1;E5RGV0;D6R9T0;D6RFM3;D6RIT2;D6RDU3;D6RJ04;D6RIH9	P31943;E9PCY7;G8JLB6;H0YB39;E7EN40;D6RIU0;D6RBM0	Heterogeneous nuclear ribonucleoprotein H;Heterogeneous nuclear ribonucleoprotein H, N-terminally processed	HNRNPH1	255
16.2182	17.255	16.7996	18.7575	18.5397	18.6297	+	CIGB300_Pos_CIGB300_Neg	3	3	3	12.1	12.1	12.1	27.978	0	5.4589	16636000	7	2.4495	0	1.88466	6.14705	P57088;D6RAA6;H0Y8N0	P57088;D6RAA6;H0Y8N0	Transmembrane protein 33	TMEM33	219
19.2449	18.8051	18.5183	20.7146	20.6679	20.7364	+	CIGB300_Pos_CIGB300_Neg	18	18	18	10	10	10	292.75	0	47.046	77185000	34	3.02044	0	1.8502	8.71671	Q92616	Q92616	Translational activator GCN1	GCN1L1	846
15.5062	16.3228	16.5938	18.1544	17.8307	17.9161	+	CIGB300_Pos_CIGB300_Neg	5	5	5	2.9	2.9	2.9	251.46	0	4.9074	10184000	8	2.23207	0	1.82616	5.3564	Q8N3C0;Q8N3C0-4	Q8N3C0	Activating signal cointegrator 1 complex subunit 3	ASCC3	813
19.5589	19.1634	18.8485	21.0786	20.932	21.0125	+	CIGB300_Pos_CIGB300_Neg	5	5	5	12.4	12.4	12.4	48.099	0	22.981	92637000	15	3.00966	0	1.8174	8.66048	B4DLN1;P52815;Q9UBX3;Q9UBX3-2;I3L1E8;F6RGN5	B4DLN1;P52815	39S ribosomal protein L12, mitochondrial	MRPL12	137
19.0962	19.9953	19.9081	21.4217	21.4187	21.603	+	CIGB300_Pos_CIGB300_Neg	4	4	3	25.6	25.6	25.6	19.329	0	5.9778	132640000	20	2.46315	0	1.81457	6.19972	P84103;A0A087X2D0;P84103-2	P84103;A0A087X2D0;P84103-2	Serine/arginine-rich splicing factor 3	SRSF3	53
15.2984	16.1194	17.0119	17.9502	18.0525	17.8122	+	CIGB300_Pos_CIGB300_Neg	4	4	4	3.8	3.8	3.8	170.9	0	5.0942	9968300	6	1.64003	0.00250627	1.79507	3.59268	Q9UIG0;Q9UIG0-2	Q9UIG0;Q9UIG0-2	Tyrosine-protein kinase BAZ1B	BAZ1B	939
16.3165	15.7514	14.8773	17.5189	17.5492	17.2501	+	CIGB300_Pos_CIGB300_Neg	2	2	2	14.8	14.8	14.8	33.58	0	1.7425	7181700	2	1.85353	0.00150802	1.79096	4.17179	Q9GZS3;H0YMF9;H0YN81;H0YM76	Q9GZS3;H0YMF9;H0YN81;H0YM76	WD repeat-containing protein 61;WD repeat-containing protein 61, N-terminally processed	WDR61	367
18.7385	18.8835	17.7809	19.8558	20.405	20.5019	+	CIGB300_Pos_CIGB300_Neg	3	2	2	13.9	13.9	13.9	27.366	0	4.0165	50837000	14	1.95387	0.00119241	1.78658	4.46463	Q16629;A0A0B4J1Z1;C9JAB2;Q16629-3;Q16629-2;Q16629-4	Q16629;A0A0B4J1Z1;C9JAB2;Q16629-3;Q16629-2;Q16629-4	Serine/arginine-rich splicing factor 7	SRSF7	76
15.881	16.4614	15.9151	17.753	17.6698	18.0682	+	CIGB300_Pos_CIGB300_Neg	4	4	4	7.4	7.4	7.4	82.431	0	4.27	9335000	5	2.83538	0	1.7445	7.79525	Q92499;F1T0B3;A0A087X2G1;Q92499-3;Q92499-2	Q92499;F1T0B3;A0A087X2G1;Q92499-3;Q92499-2	ATP-dependent RNA helicase DDX1	DDX1	54
14.8703	16.0005	16.6844	17.4688	17.6239	17.6773	+	CIGB300_Pos_CIGB300_Neg	2	2	2	2.3	2.3	2.3	128.23	0	2.8349	7885300	4	1.50899	0.00274817	1.73831	3.26363	Q9H9Y6;Q9H9Y6-5;Q9H9Y6-2;Q9H9Y6-3;Q9H9Y6-4	Q9H9Y6;Q9H9Y6-5;Q9H9Y6-2;Q9H9Y6-3;Q9H9Y6-4	DNA-directed RNA polymerase I subunit RPA2	POLR1B	905
20.7961	20.9034	20.7777	22.5701	22.5132	22.5997	+	CIGB300_Pos_CIGB300_Neg	4	4	4	2.6	2.6	2.6	205.42	0	88.156	246750000	22	5.5049	0	1.73526	37.174	E9PAV3;F8VZJ2;F8W0W4;H0YHX9;Q13765;E9PAV3-2;F8W1N5;F8VNW4;Q9BZK3;F8VZ58	E9PAV3;F8VZJ2;F8W0W4;H0YHX9;Q13765;E9PAV3-2;F8W1N5;F8VNW4	Nascent polypeptide-associated complex subunit alpha, muscle-specific form;Nascent polypeptide-associated complex subunit alpha	NACA	251
20.713	20.4295	20.381	22.1128	22.3733	22.2109	+	CIGB300_Pos_CIGB300_Neg	6	6	4	21.4	21.4	14.9	45.671	0	90.723	210080000	30	3.75012	0	1.72451	13.4307	P52597;H0YBG7;H0YBD7	P52597	Heterogeneous nuclear ribonucleoprotein F;Heterogeneous nuclear ribonucleoprotein F, N-terminally processed	HNRNPF	627
15.749	17.2817	15.8929	18.2294	17.9218	17.9396	+	CIGB300_Pos_CIGB300_Neg	2	2	2	9.7	9.7	9.7	46.674	0	2.5214	10638000	6	1.58553	0.00248756	1.72245	3.45357	Q9ULX3	Q9ULX3	RNA-binding protein NOB1	NOB1	944
16.3801	15.149	16.2774	17.6541	17.4579	17.6403	+	CIGB300_Pos_CIGB300_Neg	2	2	2	8.9	8.9	8.9	34.208	0	6.2514	7878900	6	1.838	0.001504	1.64856	4.1277	Q15287;H3BV80;H3BMS0;H3BMM9;H3BTC0;Q15287-3;Q15287-2;H3BPG5	Q15287;H3BV80;H3BMS0;H3BMM9;H3BTC0;Q15287-3;Q15287-2;H3BPG5	RNA-binding protein with serine-rich domain 1	RNPS1	369
18.6047	18.3582	18.7911	20.4884	20.5089	19.6824	+	CIGB300_Pos_CIGB300_Neg	4	4	4	12.8	12.8	12.8	32.996	0	6.4448	55825000	8	2.26759	0	1.64188	5.47954	P36542;P36542-2	P36542;P36542-2	ATP synthase subunit gamma, mitochondrial	ATP5C1	592
17.1973	15.5875	16.0168	17.9506	17.8935	17.8405	+	CIGB300_Pos_CIGB300_Neg	3	3	3	9	9	9	50.227	0	8.4393	9641400	11	1.55403	0.00247525	1.62766	3.37463	Q9Y265;H7C4G5;E7ETR0;Q9Y265-2;J3QLR1;H7C4I3	Q9Y265;H7C4G5;E7ETR0;Q9Y265-2	RuvB-like 1	RUVBL1	950
16.0214	15.3235	15.49	17.2521	17.2492	17.2019	+	CIGB300_Pos_CIGB300_Neg	2	2	2	1.3	1.3	1.3	274.46	0	3.4782	6119700	7	2.81247	0	1.62274	7.68756	Q5UIP0;Q5UIP0-2;H7C2B5	Q5UIP0;Q5UIP0-2;H7C2B5	Telomere-associated protein RIF1	RIF1	387
16.471	16.5552	15.2177	17.82	17.5946	17.6822	+	CIGB300_Pos_CIGB300_Neg	2	2	2	3.9	3.9	3.9	49.601	0	8.4055	8431800	6	1.68047	0.00255102	1.61762	3.69808	Q13895;H7BY94	Q13895;H7BY94	Bystin	BYSL	724
16.5824	15.8552	15.406	17.5867	17.4581	17.6298	+	CIGB300_Pos_CIGB300_Neg	2	2	2	18.2	18.2	18.2	15.383	0	3.6769	7662200	6	2.01374	0.000909589	1.61035	4.64626	Q8IXM3	Q8IXM3	39S ribosomal protein L41, mitochondrial	MRPL41	808
15.9089	15.2042	17.0549	17.695	17.628	17.6413	+	CIGB300_Pos_CIGB300_Neg	2	2	2	5.7	5.7	5.7	41.401	0.003003	1.21	8168200	4	1.3825	0.00341905	1.59877	2.96259	Q8TDN6	Q8TDN6	Ribosome biogenesis protein BRX1 homolog	BRIX1	834
15.9878	15.0556	16.7027	17.6093	17.3805	17.5508	+	CIGB300_Pos_CIGB300_Neg	2	2	2	5.9	5.9	5.9	55.364	0	2.7447	7444900	7	1.53096	0.00276847	1.59818	3.31751	Q92769;Q92769-3;Q13547;Q5TEE2	Q92769;Q92769-3;Q13547;Q5TEE2	Histone deacetylase 2;Histone deacetylase 1	HDAC2;HDAC1	849
15.6511	14.621	16.3361	17.0773	17.2762	17.0215	+	CIGB300_Pos_CIGB300_Neg	3	3	3	8.2	8.2	8.2	47.611	0	5.2147	5698100	6	1.46208	0.00317676	1.58892	3.15018	Q92552;G5EA06;Q92552-2;D6RH20;D6RJC7	Q92552;G5EA06;Q92552-2;D6RH20	28S ribosomal protein S27, mitochondrial	MRPS27	338
20.2501	20.2834	20.6744	21.916	22.1013	21.9142	+	CIGB300_Pos_CIGB300_Neg	3	3	3	36.2	36.2	36.2	7.8409	0	13.043	169170000	17	3.33529	0	1.5745	10.5179	P62857	P62857	40S ribosomal protein S28	RPS28	669
16.6392	16.5017	15.7589	18.1312	17.71	17.6948	+	CIGB300_Pos_CIGB300_Neg	2	2	2	3.7	3.7	3.7	85.737	0	5.9851	9387100	4	2.12799	0.000632768	1.5454	5.00812	Q9NW13;Q9NW13-2;C9JE21;C9JAA9	Q9NW13;Q9NW13-2;C9JE21;C9JAA9	RNA-binding protein 28	RBM28	920
17.5936	18.1934	18.1228	19.4928	19.2646	19.7646	+	CIGB300_Pos_CIGB300_Neg	5	5	5	8	8	8	101.11	0	9.5859	32179000	12	2.52822	0	1.53738	6.45623	P56192;P56192-2;H0YHL6;H0YI94;H0YI27;H0YIP0;H0YHV5	P56192;P56192-2	Methionine--tRNA ligase, cytoplasmic	MARS	638
15.1901	15.7624	16.4035	17.5768	17.216	17.1363	+	CIGB300_Pos_CIGB300_Neg	3	3	3	7.5	7.5	7.5	50.41	0	3.5127	6527100	8	1.81287	0.00149206	1.52437	4.05703	Q96P11-2;Q96P11;Q96P11-4;Q96P11-5;Q63ZY6;Q63ZY6-4;Q63ZY6-5	Q96P11-2;Q96P11;Q96P11-4;Q96P11-5	Probable 28S rRNA (cytosine-C(5))-methyltransferase	NSUN5	872
15.4946	15.8982	16.2817	17.326	17.4532	17.3546	+	CIGB300_Pos_CIGB300_Neg	2	2	2	16.5	16.5	16.5	26.923	0	8.3602	6923000	6	2.52654	0	1.48644	6.44949	Q99714;Q5H928;Q99714-2	Q99714;Q5H928;Q99714-2	3-hydroxyacyl-CoA dehydrogenase type-2	HSD17B10	879
15.8207	16.4844	15.5884	17.3472	17.4009	17.5711	+	CIGB300_Pos_CIGB300_Neg	2	2	2	17	17	17	24.49	0	4.1697	7169800	8	2.22421	0	1.47522	5.32944	Q9NQ50	Q9NQ50	39S ribosomal protein L40, mitochondrial	MRPL40	909
16.6785	15.8028	17.3879	18.2281	18.0489	17.9358	+	CIGB300_Pos_CIGB300_Neg	3	3	3	4.6	4.6	4.6	107.14	0	24.824	11445000	10	1.44328	0.00316908	1.44788	3.10533	P53618;E9PP73	P53618;E9PP73	Coatomer subunit beta	COPB1	629
20.7325	20.5502	20.8052	22.2588	22.0189	22.1238	+	CIGB300_Pos_CIGB300_Neg	6	6	6	20.7	20.7	20.7	47.173	0	27.291	181240000	22	3.81884	0	1.43788	13.9824	O95810	O95810	Serum deprivation-response protein	SDPR	489
16.0984	16.0283	16.4057	17.6394	17.62	17.5798	+	CIGB300_Pos_CIGB300_Neg	5	5	5	4.1	4.1	4.1	194.81	0	3.3462	7975500	8	3.59301	0	1.4356	12.2469	O95602;B9ZVN9	O95602;B9ZVN9	DNA-directed RNA polymerase I subunit RPA1;DNA-directed RNA polymerase	POLR1A	155
18.3463	18.3508	18.3274	19.7423	19.6079	19.7438	+	CIGB300_Pos_CIGB300_Neg	7	7	7	13.5	13.5	13.5	75.378	0	16.37	33905000	13	5.1192	0	1.35651	29.7524	P54136;P54136-2;E5RJM9;E5RH09	P54136;P54136-2	Arginine--tRNA ligase, cytoplasmic	RARS	632
15.3824	15.2117	14.8223	16.6385	16.3427	16.4768	+	CIGB300_Pos_CIGB300_Neg	2	2	2	3.4	3.4	3.4	97.903	0	2.9414	3640300	6	2.71029	0	1.3472	7.22307	Q8NB90;Q8NB90-2;Q8NB90-3	Q8NB90;Q8NB90-2;Q8NB90-3	Spermatogenesis-associated protein 5	SPATA5	819
20.0731	19.9439	19.883	21.4957	21.3162	21.0486	+	CIGB300_Pos_CIGB300_Neg	3	3	3	30.3	30.3	30.3	14.515	0	18.35	116600000	29	3.13412	0	1.32014	9.33108	P25398	P25398	40S ribosomal protein S12	RPS12	569
16.0275	15.8953	16.2355	17.3878	17.3765	17.3526	+	CIGB300_Pos_CIGB300_Neg	4	4	4	4.8	4.8	4.8	130.16	0	6.2422	6777500	7	3.72745	0	1.31954	13.2533	O14617;O14617-5;O14617-4;O14617-2;O14617-3;A0A087WYN6	O14617;O14617-5;O14617-4;O14617-2;O14617-3	AP-3 complex subunit delta-1	AP3D1	446
18.524	18.8516	18.5892	19.5491	19.9438	20.3408	+	CIGB300_Pos_CIGB300_Neg	8	8	8	8.5	8.5	8.5	144.5	0	23.063	51087000	16	2.17666	0.000273504	1.28965	5.16871	P41252;J3KR24;A0A0A0MSX9	P41252;J3KR24;A0A0A0MSX9	Isoleucine--tRNA ligase, cytoplasmic	IARS	406
21.9465	21.8827	22.0169	23.2096	23.1907	23.2534	+	CIGB300_Pos_CIGB300_Neg	13	13	13	32.1	32.1	32.1	49.541	0	56.903	403600000	67	5.10661	0	1.26919	29.5367	P49411;H3BNU3	P49411	Elongation factor Tu, mitochondrial	TUFM	617
15.7073	16.6156	15.4582	17.337	17.11	17.1361	+	CIGB300_Pos_CIGB300_Neg	3	3	3	0.9	0.9	0.9	573.83	0	4.4819	5961800	7	1.61587	0.00249377	1.26733	3.53059	Q5T4S7;Q5T4S7-3;Q5T4S7-4;Q5T4S7-2;A0A0A0MSW0;X6R960;X6RE05;Q5T4S7-5	Q5T4S7;Q5T4S7-3;Q5T4S7-4;Q5T4S7-2;A0A0A0MSW0	E3 ubiquitin-protein ligase UBR4	UBR4	777
16.6664	16.9743	15.7585	17.7307	17.8622	17.6058	+	CIGB300_Pos_CIGB300_Neg	3	3	3	10.3	10.3	10.3	68.546	0	16.896	8655500	8	1.56462	0.00248139	1.26649	3.40104	Q8NHQ9;F5H5U2;E7EX41;F5H2I2;F5H735	Q8NHQ9;F5H5U2;E7EX41	ATP-dependent RNA helicase DDX55	DDX55	306
15.9874	15.9581	15.89	17.3988	17.0896	17.1048	+	CIGB300_Pos_CIGB300_Neg	3	3	3	9.3	9.3	9.3	64.098	0	3.5259	5972800	8	3.55356	0	1.2526	11.9657	A0AV96;D6RBP6;D6RA49;D6RFL5;D6R9M7;D6REZ6;D6RBS9;D6R9D6;B7Z8Z7;A0AV96-2;D6RCT1	A0AV96;D6RBP6;D6RA49;D6RFL5;D6R9M7;D6REZ6;D6RBS9;D6R9D6;B7Z8Z7;A0AV96-2	RNA-binding protein 47	RBM47	101
19.2322	19.4167	19.264	20.5928	20.4911	20.5388	+	CIGB300_Pos_CIGB300_Neg	4	4	4	14.1	14.1	14.1	44.868	0	11.389	62380000	12	4.37143	0	1.23657	19.2957	P31689;P31689-2	P31689;P31689-2	DnaJ homolog subfamily A member 1	DNAJA1	584
18.0022	18.0864	17.7547	18.9391	19.3467	19.1989	+	CIGB300_Pos_CIGB300_Neg	2	2	2	8.4	8.4	8.4	41.522	0	12.425	23811000	7	2.84002	0	1.21384	7.81726	O00767	O00767	Acyl-CoA desaturase	SCD	445
18.4166	17.796	18.0352	19.2148	19.2872	19.3753	+	CIGB300_Pos_CIGB300_Neg	5	5	5	4.7	4.7	4.7	170.59	0	6.0337	28010000	11	2.53517	0	1.20981	6.48416	P07814;V9GYZ6	P07814;V9GYZ6	Bifunctional glutamate/proline--tRNA ligase;Glutamate--tRNA ligase;Proline--tRNA ligase	EPRS	515
15.8335	15.2452	16.3314	16.9977	16.9186	16.986	+	CIGB300_Pos_CIGB300_Neg	3	3	3	7.7	7.7	7.7	80.642	0	2.7012	5084100	5	1.67993	0.00254453	1.16407	3.69667	Q96AQ6;Q96AQ6-2;Q96AQ6-3;Q5T173	Q96AQ6;Q96AQ6-2;Q96AQ6-3	Pre-B-cell leukemia transcription factor-interacting protein 1	PBXIP1	858
20.0734	20.0395	20.1073	21.2533	21.2436	21.172	+	CIGB300_Pos_CIGB300_Neg	4	4	1	16.8	16.8	7.6	43.135	0	23.481	95030000	12	5.43254	0	1.14958	35.6537	Q8NC51-3;Q8NC51-4	Q8NC51-3;Q8NC51-4	Plasminogen activator inhibitor 1 RNA-binding protein	SERBP1	823
19.6108	19.5011	19.8448	20.8981	20.706	20.7747	+	CIGB300_Pos_CIGB300_Neg	15	15	15	15.7	15.7	15.7	152.47	0	168.1	82572000	44	3.22361	0	1.14065	9.84266	Q9P2E9;A0A0A0MRV0;Q9P2E9-2;Q9P2E9-3;A0A087WVV2;F8W7S5;A2A2S5;A0A087WU26	Q9P2E9;A0A0A0MRV0;Q9P2E9-2;Q9P2E9-3;A0A087WVV2;F8W7S5	Ribosome-binding protein 1	RRBP1	67
16.1083	16.3454	15.7581	17.4807	17.0944	17.0374	+	CIGB300_Pos_CIGB300_Neg	2	2	2	6.5	6.5	6.5	65.572	0	3.2051	6006100	3	2.17035	0.000272727	1.13357	5.14766	Q9NVN8	Q9NVN8	Guanine nucleotide-binding protein-like 3-like protein	GNL3L	918
17.4571	17.4158	17.6372	18.7598	18.7634	18.3376	+	CIGB300_Pos_CIGB300_Neg	3	1	1	5.2	2.7	2.7	74.761	0	4.0099	17089000	8	2.68737	0	1.1169	7.12239	O75746;O75746-2	O75746;O75746-2	Calcium-binding mitochondrial carrier protein Aralar1	SLC25A12	478
18.925	19.0617	18.9482	20.0612	20.0591	19.976	+	CIGB300_Pos_CIGB300_Neg	5	5	5	20.2	20.2	20.2	29.804	0	12.202	43845000	13	4.49925	0	1.0538	20.7817	P35232;C9JW96;C9JZ20;E7ESE2;E9PCW0;P35232-2	P35232;C9JW96	Prohibitin	PHB	586
16.8342	16.74	16.6798	17.8756	17.7291	17.8003	+	CIGB300_Pos_CIGB300_Neg	2	2	2	6	6	6	54.847	0	2.5285	9726400	10	4.15612	0	1.05034	17.025	P51648;P51648-2;J3QRD1;P43353;P30838;P48448;J3QS00;E9PJV0;I3L1M4;C9JKT2;C9JMC5;I3L3I9;A8MYB8;E9PNN6;P43353-2	P51648;P51648-2;J3QRD1;P43353;P30838;P48448;J3QS00;E9PJV0;I3L1M4;C9JKT2;C9JMC5;I3L3I9;A8MYB8;E9PNN6;P43353-2	Fatty aldehyde dehydrogenase;Aldehyde dehydrogenase family 3 member B1;Aldehyde dehydrogenase, dimeric NADP-preferring;Aldehyde dehydrogenase family 3 member B2	ALDH3A2;ALDH3B1;ALDH3A1;ALDH3B2	415
17.3742	16.7278	17.27	18.159	18.0228	18.1737	+	CIGB300_Pos_CIGB300_Neg	3	3	3	10.3	10.3	10.3	34.012	0	6.3639	11429000	12	2.07134	0.000618785	0.994502	4.82614	P53007	P53007	Tricarboxylate transport protein, mitochondrial	SLC25A1	628
23.3054	23.2842	23.0429	24.2773	24.1427	24.1646	+	CIGB300_Pos_CIGB300_Neg	11	2	2	28.5	6.1	6.1	49.857	0	3.6383	896900000	64	3.32841	0	0.984044	10.4751	Q9BUF5;K7ESM5;K7EL29;K7ESQ3;K7EQT3;K7EJ64;K7ERA8;K7EJZ4;K7ES63;K7EN98;K7EPE5	Q9BUF5;K7ESM5	Tubulin beta-6 chain	TUBB6	885
16.2428	16.0979	15.8875	17.0901	17.1572	16.8923	+	CIGB300_Pos_CIGB300_Neg	2	2	2	10.7	10.7	10.7	31.821	0	6.1663	5372500	7	2.76122	0	0.970456	7.45137	Q15024	Q15024	Exosome complex component RRP42	EXOSC7	740
18.6356	18.6858	18.5338	19.4767	19.4163	19.723	+	CIGB300_Pos_CIGB300_Neg	4	4	4	15.4	15.4	15.4	33.67	0	10.758	28881000	11	3.04711	0	0.920326	8.8574	P07910;P07910-2;P07910-4;G3V576;G3V4W0;B4DY08;B2R5W2;G3V4C1;G3V2Q1;G3V555;G3V575;P07910-3;O60812;B7ZW38;B2RXH8;G3V5X6;G3V3K6;G3V251;B4DSU6;G3V5V7;G3V2D6;A0A0G2JPF8;A0A0G2JNQ3;P0DMR1;G3V2H6;G3V4M8	P07910;P07910-2;P07910-4;G3V576;G3V4W0;B4DY08;B2R5W2;G3V4C1;G3V2Q1;G3V555;G3V575;P07910-3;O60812;B7ZW38;B2RXH8;G3V5X6;G3V3K6;G3V251;B4DSU6;G3V5V7;G3V2D6;A0A0G2JPF8;A0A0G2JNQ3;P0DMR1	Heterogeneous nuclear ribonucleoproteins C1/C2;Heterogeneous nuclear ribonucleoprotein C-like 1;Heterogeneous nuclear ribonucleoprotein C-like 3;Heterogeneous nuclear ribonucleoprotein C-like 2;Heterogeneous nuclear ribonucleoprotein C-like 4	HNRNPC;HNRNPCL1;HNRNPCL3;HNRNPCL2;HNRNPCL4	129
16.3872	16.0883	17.1109	17.5221	17.4039	17.4149	+	CIGB300_Pos_CIGB300_Neg	2	2	1	7.4	7.4	4.1	37.331	0	2.7229	7464600	6	1.39918	0.00342721	0.918144	3.00142	P62879;Q9HAV0;C9JZN1;C9JIS1;C9JXA5;C9JD14	P62879;Q9HAV0;C9JZN1;C9JIS1;C9JXA5;C9JD14	Guanine nucleotide-binding protein G(I)/G(S)/G(T) subunit beta-2;Guanine nucleotide-binding protein subunit beta-4	GNB2;GNB4	172
20.5685	20.6855	20.6841	21.5068	21.3892	21.4545	+	CIGB300_Pos_CIGB300_Neg	8	8	8	25.4	25.4	25.4	48.442	0	27.071	116770000	24	4.00467	0	0.804127	15.5865	P22695;H3BSJ9;H3BRG4;H3BP04;H3BUE4;H3BUI9;A0A087WVZ4	P22695;H3BSJ9;H3BRG4;H3BP04	Cytochrome b-c1 complex subunit 2, mitochondrial	UQCRC2	563
19.2632	19.6143	19.163	20.2864	19.8577	20.0975	+	CIGB300_Pos_CIGB300_Neg	6	6	6	26.4	26.4	26.4	34.061	0	66.573	56653000	22	1.78255	0.00175	0.733709	3.97289	Q02978;I3L1P8;Q02978-2	Q02978;I3L1P8;Q02978-2	Mitochondrial 2-oxoglutarate/malate carrier protein	SLC25A11	399
17.9447	17.823	17.6326	18.794	18.2047	18.5819	+	CIGB300_Pos_CIGB300_Neg	2	2	2	11.9	11.9	11.9	32.235	0	6.9768	15679000	6	1.69277	0.0025641	0.72674	3.73053	P43307;C9J3L8;C9J5W0;E9PAL7;C9IZQ1;C9JBX5	P43307;C9J3L8;C9J5W0;E9PAL7;C9IZQ1;C9JBX5	Translocon-associated protein subunit alpha	SSR1	157
18.2456	18.0013	18.1394	18.759	18.8733	18.8571	+	CIGB300_Pos_CIGB300_Neg	3	3	3	11.8	11.8	11.8	47.137	0	4.3885	17244000	7	3.04564	0	0.701089	8.8496	Q53H12;E9PG39;E9PC15	Q53H12;E9PG39;E9PC15	Acylglycerol kinase, mitochondrial	AGK	253
16.3196	16.5548	15.8044	16.8339	17.0928	16.8477	+	CIGB300_Pos_CIGB300_Neg	3	3	3	2.2	2.2	2.2	238.87	0	3.6858	4956700	6	1.37588	0.00340284	0.698544	2.94725	Q12789;Q12789-3	Q12789;Q12789-3	General transcription factor 3C polypeptide 1	GTF3C1	710
15.1249	15.7161	14.9687	16.0159	15.981	15.8242	+	CIGB300_Pos_CIGB300_Neg	3	3	3	1.9	1.9	1.9	249.53	0	2.437	2488600	7	1.33414	0.00388706	0.67041	2.8514	Q96BY6;Q96BY6-3;Q96BY6-2;F8WE73;H0YFC5	Q96BY6;Q96BY6-3;Q96BY6-2	Dedicator of cytokinesis protein 10	DOCK10	859
19.7923	19.7966	19.7361	20.4076	20.4404	20.42	+	CIGB300_Pos_CIGB300_Neg	11	11	9	20.7	20.7	18.2	74.175	0	37.196	59675000	33	5.12336	0	0.647646	29.824	Q9UJS0;Q9UJS0-2;R4GN64	Q9UJS0;Q9UJS0-2	Calcium-binding mitochondrial carrier protein Aralar2	SLC25A13	940
24.6662	24.6852	24.723	25.336	25.2567	25.285	+	CIGB300_Pos_CIGB300_Neg	16	4	3	51.1	14.2	10.1	49.585	0	72.075	1825700000	123	4.52072	0	0.601088	21.0421	P04350;M0R278;M0QY85;M0QZL7;M0R0X0;M0QY37;M0QX14;M0R1I1	P04350	Tubulin beta-4A chain	TUBB4A	497
16.1574	15.4288	15.7993	16.3144	16.4484	16.4117	+	CIGB300_Pos_CIGB300_Neg	2	2	2	3.3	3.3	3.3	102.36	0	2.413	3436400	5	1.30495	0.00387793	0.596346	2.78527	A0FGR8;A0FGR8-2;H7BXI1;A0A087WXU3;A0FGR8-4;A0FGR8-6	A0FGR8;A0FGR8-2;H7BXI1;A0A087WXU3;A0FGR8-4;A0FGR8-6	Extended synaptotagmin-2	ESYT2	33
